# Supplementary material for: 6H,12H-5,11-Ethano­dibenzo[b,f][1,5]diazo­cine
Source: Acta Crystallogr Sect E Struct Rep Online. 2008 Jan 16;64(Pt 2):o458. doi: 10.1107/S1600536808000883 (PMC2960262; doi:10.1107/S1600536808000883)
Supplement: Supplementary file 1 [file e-64-0o458-sup1.cif]

##############################################################################
###                                                                        ###
###        Electronic paper (Acta Crystallographica Section E)             ###
###                                                                        ###
##############################################################################
#                                                                            #
# This CIF contains the data in a paper accepted for publication in Acta     #
# Crystallographica Section E. It conforms to the requirements of Notes      #
# for Authors for Section E, and has been peer reviewed under the auspices   #
# of the IUCr Commission on Journals.                                        #
#                                                                            #
# Full details of the Crystallographic Information File format               #
# are given in the paper "The Crystallographic Information File (CIF):       #
# a New Standard Archive File for Crystallography" by S. R. Hall, F. H.      #
# Allen and I. D. Brown [Acta Cryst. (1991), A47, 655-685].                  #
#                                                                            #
# The current version of the core CIF dictionary is obtainable from          #
# ftp://ftp.iucr.org/pub/cif_core.dic. The current version number is 2.1.    #
#                                                                            #
# Software is freely available for graphical display of the structure(s) in  #
# this CIF.  For information consult the CIF home page http://www.iucr.org/  #
# cif/home.html                                                              #
#                                                                            #
##############################################################################
                                             
data_global
_audit_creation_method     'from SHELXL97 CIF and IUCr SHELXL97-template'
_journal_date_recd_electronic     2008-01-07
_journal_date_accepted     2008-01-10
_journal_name_full     'Acta Crystallographica, Section E'
_journal_year     2008
_journal_volume     64
_journal_issue      2
_journal_page_first     o458
_journal_page_last     o458
_journal_paper_category     QO
_journal_coeditor_code     TK2243
_publ_contact_author_name     'Dr Andrew C. Try'
_publ_contact_author_address
; Department of Chemistry and Biomolecular Sciences,
Building F7B,
Macquarie University,
NSW 2109,
Australia
;
_publ_contact_author_email     andrew.try@mq.edu.au
_publ_contact_author_fax     '612 9850 8313'
_publ_contact_author_phone     '612 9850 8291'
_publ_section_title
;
6<i>H</i>,12<i>H</i>-5,11-Ethanodibenzo[<i>b</i>,<i>f</i>][1,5]diazocine
;
loop_
    _publ_author_name
    _publ_author_address
    'Faroughi, Masoud'
; Department of Chemistry and Biomolecular Sciences,
Building F7B,
Macquarie University,
NSW 2109,
Australia
;
    'Try, Andrew C.'
; Department of Chemistry and Biomolecular Sciences,
Building F7B,
Macquarie University,
NSW 2109,
Australia
;
    'Turner, Peter'
; Crystal Structure Analysis Facility,
School of Chemistry, F11,
University of Sydney,
NSW 2006,
Australia
;
_publ_section_synopsis     .
data_I
_audit_creation_method     SHELXL-97
_chemical_name_systematic
;
6<i>H</i>,12<i>H</i>-5,11-Ethanodibenzo[<i>b</i>,<i>f</i>][1,5]diazocine
;
_chemical_name_common
;
ethano-strapped unsubstituted Tr\"oger's base
;
_chemical_formula_moiety     'C16 H16 N2'
_chemical_formula_sum     'C16 H16 N2'
_chemical_formula_iupac     'C16 H16 N2'
_chemical_formula_weight     236.31
_chemical_melting_point     447
_symmetry_cell_setting     orthorhombic
_symmetry_space_group_name_H-M     'P b c a'
_symmetry_space_group_name_Hall     '-P 2ac 2ab'
loop_
    _symmetry_equiv_pos_as_xyz
    'x, y, z'
    '-x+1/2, -y, z+1/2'
    'x+1/2, -y+1/2, -z'
    '-x, y+1/2, -z+1/2'
    '-x, -y, -z'
    'x-1/2, y, -z-1/2'
    '-x-1/2, y-1/2, z'
    'x, -y-1/2, z-1/2'
_cell_length_a     11.717(2)
_cell_length_b     8.907(2)
_cell_length_c     22.829(4)
_cell_angle_alpha     90
_cell_angle_beta     90
_cell_angle_gamma     90
_cell_volume     2382.5(8)
_cell_formula_units_Z     8
_cell_measurement_reflns_used     985
_cell_measurement_theta_min     2.5
_cell_measurement_theta_max     27.9
_cell_measurement_temperature     150(2)
_exptl_crystal_description     plate
_exptl_crystal_colour     colourless
_exptl_crystal_size_max     0.43
_exptl_crystal_size_mid     0.42
_exptl_crystal_size_min     0.15
_exptl_crystal_density_diffrn     1.318
_exptl_crystal_density_meas     ?
_exptl_crystal_density_method     'not measured'
_exptl_crystal_F_000     1008
_exptl_absorpt_coefficient_mu     0.078
_exptl_absorpt_correction_type     Gaussian
_exptl_absorpt_process_details
;
(Coppens <i>et al.</i>,  1965) and XPREP (Siemens, 1995)
;
_exptl_absorpt_correction_T_min     0.968
_exptl_absorpt_correction_T_max     0.990
_diffrn_ambient_temperature     150(2)
_diffrn_radiation_type     MoK\a
_diffrn_radiation_wavelength     0.71073
_diffrn_radiation_source     'fine-focus sealed tube'
_diffrn_radiation_monochromator     graphite
_diffrn_measurement_device_type     'Bruker SMART 1000 CCD'
_diffrn_measurement_method     \w
_diffrn_detector_area_resol_mean     ?
_diffrn_reflns_number     21723
_diffrn_reflns_av_R_equivalents     0.039
_diffrn_reflns_av_sigmaI/netI     0.022
_diffrn_reflns_theta_min     1.8
_diffrn_reflns_theta_max     28.3
_diffrn_reflns_theta_full     28.3
_diffrn_measured_fraction_theta_max     0.980
_diffrn_measured_fraction_theta_full     0.980
_diffrn_reflns_limit_h_min     -15
_diffrn_reflns_limit_h_max     15
_diffrn_reflns_limit_k_min     -11
_diffrn_reflns_limit_k_max     11
_diffrn_reflns_limit_l_min     -29
_diffrn_reflns_limit_l_max     28
_diffrn_standards_number     227
_diffrn_standards_interval_count     ?
_diffrn_standards_interval_time     ?
_diffrn_standards_decay_%     0.00
_refine_special_details
;
 Refinement of F^2^ against ALL reflections.  The weighted R-factor wR and
 goodness of fit S are based on F^2^, conventional R-factors R are based
 on F, with F set to zero for negative F^2^. The threshold expression of
 F^2^ > 2sigma(F^2^) is used only for calculating R-factors(gt) etc. and is
 not relevant to the choice of reflections for refinement.  R-factors based
 on F^2^ are statistically about twice as large as those based on F, and R-
 factors based on ALL data will be even larger.
;
_reflns_number_total     2913
_reflns_number_gt     2398
_reflns_threshold_expression     I>2\s(I)
_refine_ls_structure_factor_coef     Fsqd
_refine_ls_matrix_type     full
_refine_ls_R_factor_all     0.046
_refine_ls_R_factor_gt     0.037
_refine_ls_wR_factor_gt     0.092
_refine_ls_wR_factor_ref     0.099
_refine_ls_goodness_of_fit_ref     1.03
_refine_ls_restrained_S_all     1.03
_refine_ls_number_reflns     2913
_refine_ls_number_parameters     163
_refine_ls_number_restraints     0
_refine_ls_hydrogen_treatment     constr
_refine_ls_weighting_scheme     calc
_refine_ls_weighting_details
         'calc w=1/[\s^2^(Fo^2^)+(0.0474P)^2^+0.8505P] where P=(Fo^2^+2Fc^2^)/3'
_atom_sites_solution_hydrogens     geom
_atom_sites_solution_primary     direct
_atom_sites_solution_secondary     difmap
_refine_ls_shift/su_max     0.000
_refine_ls_shift/su_mean     0.000
_refine_diff_density_max     0.29
_refine_diff_density_min     -0.20
_refine_ls_extinction_method     none
_refine_ls_extinction_coef     ?
loop_
    _atom_type_symbol
    _atom_type_description
    _atom_type_scat_dispersion_real
    _atom_type_scat_dispersion_imag
    _atom_type_scat_source
    'C' 'C' 0.0033 0.0016
                         'International Tables Vol C Tables 4.2.6.8 and 6.1.1.4'
    'H' 'H' 0.0000 0.0000
                         'International Tables Vol C Tables 4.2.6.8 and 6.1.1.4'
    'N' 'N' 0.0061 0.0033
                         'International Tables Vol C Tables 4.2.6.8 and 6.1.1.4'
_computing_data_collection     'SMART (Siemens, 1995)'
_computing_cell_refinement     'SAINT (Siemens, 1995)'
_computing_data_reduction     'SAINT (Siemens, 1995) and XPREP (Siemens, 1995)'
_computing_structure_solution     'SIR97 (Altomare <i>et al.</i>,  1999)'
_computing_structure_refinement     'SHELXL97 (Sheldrick, 2008)'
_computing_molecular_graphics
;
TEXSAN for Windows (Molecular Structure Corporation, 1998),
Xtal3.6 (Hall <i>et al.</i>,  1999),
ORTEPII (Johnson, 1976) and
WinGX (Farrugia, 1999)
;
_computing_publication_material     'WinGX (Farrugia, 1999)'
loop_
    _atom_site_type_symbol
    _atom_site_label
    _atom_site_fract_x
    _atom_site_fract_y
    _atom_site_fract_z
    _atom_site_U_iso_or_equiv
    _atom_site_adp_type
    _atom_site_calc_flag
    _atom_site_refinement_flags
    _atom_site_occupancy
    _atom_site_disorder_assembly
    _atom_site_disorder_group
    N N1 0.12902(7) 0.27164(10) 0.17143(4) 0.0194(2) Uani d . 1 . .
    N N2 0.04073(7) -0.01939(10) 0.19142(4) 0.0194(2) Uani d . 1 . .
    C C1 0.01598(9) 0.29851(11) 0.15021(5) 0.0187(2) Uani d . 1 . .
    C C2 0.00104(9) 0.42146(12) 0.11285(5) 0.0222(2) Uani d . 1 . .
    H H2 0.0648 0.4824 0.1031 0.027 Uiso calc R 1 . .
    C C3 -0.10531(10) 0.45585(12) 0.08975(5) 0.0244(2) Uani d . 1 . .
    H H3 -0.1138 0.5389 0.0640 0.029 Uiso calc R 1 . .
    C C4 -0.19937(9) 0.36838(12) 0.10442(5) 0.0229(2) Uani d . 1 . .
    H H4 -0.2729 0.3929 0.0897 0.027 Uiso calc R 1 . .
    C C5 -0.18463(9) 0.24492(12) 0.14072(5) 0.0202(2) Uani d . 1 . .
    H H5 -0.2489 0.1848 0.1503 0.024 Uiso calc R 1 . .
    C C6 -0.07795(9) 0.20660(11) 0.16355(4) 0.0184(2) Uani d . 1 . .
    C C7 -0.06746(9) 0.06157(12) 0.19875(5) 0.0203(2) Uani d . 1 . .
    H H7A -0.0772 0.0857 0.2408 0.024 Uiso calc R 1 . .
    H H7B -0.1307 -0.0061 0.1874 0.024 Uiso calc R 1 . .
    C C8 0.07275(9) -0.04025(11) 0.13126(5) 0.0180(2) Uani d . 1 . .
    C C9 0.02315(9) -0.16067(12) 0.10144(5) 0.0218(2) Uani d . 1 . .
    H H9 -0.0295 -0.2238 0.1214 0.026 Uiso calc R 1 . .
    C C10 0.04935(10) -0.18974(13) 0.04328(5) 0.0252(2) Uani d . 1 . .
    H H10 0.0139 -0.2711 0.0235 0.030 Uiso calc R 1 . .
    C C11 0.12743(10) -0.09959(13) 0.01412(5) 0.0261(3) Uani d . 1 . .
    H H11 0.1471 -0.1200 -0.0255 0.031 Uiso calc R 1 . .
    C C12 0.17656(10) 0.02068(13) 0.04333(5) 0.0234(2) Uani d . 1 . .
    H H12 0.2298 0.0824 0.0232 0.028 Uiso calc R 1 . .
    C C13 0.14986(9) 0.05357(11) 0.10154(5) 0.0187(2) Uani d . 1 . .
    C C14 0.20158(9) 0.19445(12) 0.12853(5) 0.0207(2) Uani d . 1 . .
    H H14A 0.2742 0.1667 0.1479 0.025 Uiso calc R 1 . .
    H H14B 0.2200 0.2657 0.0966 0.025 Uiso calc R 1 . .
    C C15 0.13809(10) 0.20766(12) 0.23032(5) 0.0225(2) Uani d . 1 . .
    H H15A 0.0759 0.2483 0.2550 0.027 Uiso calc R 1 . .
    H H15B 0.2116 0.2388 0.2479 0.027 Uiso calc R 1 . .
    C C16 0.13116(9) 0.03597(12) 0.23015(5) 0.0221(2) Uani d . 1 . .
    H H16A 0.2053 -0.0057 0.2172 0.027 Uiso calc R 1 . .
    H H16B 0.1166 0.0001 0.2705 0.027 Uiso calc R 1 . .
loop_
    _atom_site_aniso_label
    _atom_site_aniso_U_11
    _atom_site_aniso_U_22
    _atom_site_aniso_U_33
    _atom_site_aniso_U_12
    _atom_site_aniso_U_13
    _atom_site_aniso_U_23
    N1 0.0199(4) 0.0179(4) 0.0205(4) -0.0011(3) -0.0002(3) -0.0007(3)
    N2 0.0207(4) 0.0183(4) 0.0192(4) -0.0001(3) 0.0008(3) 0.0009(3)
    C1 0.0212(5) 0.0159(5) 0.0190(5) 0.0006(4) 0.0008(4) -0.0029(4)
    C2 0.0248(5) 0.0167(5) 0.0251(5) -0.0013(4) 0.0030(4) 0.0003(4)
    C3 0.0309(6) 0.0186(5) 0.0238(5) 0.0033(4) 0.0003(4) 0.0022(4)
    C4 0.0224(5) 0.0240(5) 0.0222(5) 0.0048(4) -0.0012(4) -0.0032(4)
    C5 0.0203(5) 0.0207(5) 0.0196(5) -0.0001(4) 0.0030(4) -0.0041(4)
    C6 0.0216(5) 0.0162(5) 0.0175(5) 0.0010(4) 0.0030(4) -0.0032(4)
    C7 0.0208(5) 0.0196(5) 0.0207(5) -0.0008(4) 0.0034(4) 0.0014(4)
    C8 0.0176(5) 0.0159(5) 0.0206(5) 0.0032(4) -0.0004(4) 0.0016(4)
    C9 0.0198(5) 0.0170(5) 0.0284(6) 0.0011(4) -0.0015(4) 0.0005(4)
    C10 0.0282(6) 0.0202(5) 0.0270(6) 0.0033(4) -0.0059(4) -0.0045(4)
    C11 0.0323(6) 0.0260(6) 0.0199(5) 0.0074(5) 0.0003(4) -0.0020(4)
    C12 0.0243(5) 0.0227(5) 0.0231(5) 0.0034(4) 0.0036(4) 0.0029(4)
    C13 0.0173(5) 0.0171(5) 0.0216(5) 0.0029(4) -0.0001(4) 0.0013(4)
    C14 0.0180(5) 0.0197(5) 0.0244(5) -0.0014(4) 0.0024(4) 0.0006(4)
    C15 0.0253(5) 0.0219(5) 0.0204(5) -0.0018(4) -0.0028(4) -0.0012(4)
    C16 0.0245(5) 0.0217(5) 0.0202(5) -0.0002(4) -0.0026(4) 0.0022(4)
_geom_special_details
;
 All esds (except the esd in the dihedral angle between two l.s. planes)
 are estimated using the full covariance matrix.  The cell esds are taken
 into account individually in the estimation of esds in distances, angles
 and torsion angles; correlations between esds in cell parameters are only
 used when they are defined by crystal symmetry.  An approximate (isotropic)
 treatment of cell esds is used for estimating esds involving l.s. planes.
;
loop_
    _geom_bond_atom_site_label_1
    _geom_bond_atom_site_label_2
    _geom_bond_site_symmetry_2
    _geom_bond_distance
    _geom_bond_publ_flag
    N1 C1 . 1.4305(14) ?
    N1 C15 . 1.4639(14) ?
    N1 C14 . 1.4679(13) ?
    N2 C8 . 1.4358(14) ?
    N2 C16 . 1.4654(14) ?
    N2 C7 . 1.4680(14) ?
    C1 C2 . 1.3991(15) ?
    C1 C6 . 1.4051(15) ?
    C2 C3 . 1.3873(16) ?
    C2 H2 . 0.9500 ?
    C3 C4 . 1.3906(16) ?
    C3 H3 . 0.9500 ?
    C4 C5 . 1.3877(16) ?
    C4 H4 . 0.9500 ?
    C5 C6 . 1.3966(15) ?
    C5 H5 . 0.9500 ?
    C6 C7 . 1.5262(15) ?
    C7 H7A . 0.9900 ?
    C7 H7B . 0.9900 ?
    C8 C9 . 1.3970(15) ?
    C8 C13 . 1.4053(15) ?
    C9 C10 . 1.3873(16) ?
    C9 H9 . 0.9500 ?
    C10 C11 . 1.3874(17) ?
    C10 H10 . 0.9500 ?
    C11 C12 . 1.3870(17) ?
    C11 H11 . 0.9500 ?
    C12 C13 . 1.3964(15) ?
    C12 H12 . 0.9500 ?
    C13 C14 . 1.5236(15) ?
    C14 H14A . 0.9900 ?
    C14 H14B . 0.9900 ?
    C15 C16 . 1.5315(15) ?
    C15 H15A . 0.9900 ?
    C15 H15B . 0.9900 ?
    C16 H16A . 0.9900 ?
    C16 H16B . 0.9900 ?
loop_
    _geom_angle_atom_site_label_1
    _geom_angle_atom_site_label_2
    _geom_angle_atom_site_label_3
    _geom_angle_site_symmetry_1
    _geom_angle_site_symmetry_3
    _geom_angle
    _geom_angle_publ_flag
    C1 N1 C15 . . 116.32(9) ?
    C1 N1 C14 . . 112.87(8) ?
    C15 N1 C14 . . 112.85(9) ?
    C8 N2 C16 . . 115.58(8) ?
    C8 N2 C7 . . 113.47(8) ?
    C16 N2 C7 . . 112.97(8) ?
    C2 C1 C6 . . 119.35(10) ?
    C2 C1 N1 . . 116.96(9) ?
    C6 C1 N1 . . 123.66(9) ?
    C3 C2 C1 . . 121.13(10) ?
    C3 C2 H2 . . 119.4 ?
    C1 C2 H2 . . 119.4 ?
    C2 C3 C4 . . 119.78(10) ?
    C2 C3 H3 . . 120.1 ?
    C4 C3 H3 . . 120.1 ?
    C5 C4 C3 . . 119.28(10) ?
    C5 C4 H4 . . 120.4 ?
    C3 C4 H4 . . 120.4 ?
    C4 C5 C6 . . 121.86(10) ?
    C4 C5 H5 . . 119.1 ?
    C6 C5 H5 . . 119.1 ?
    C5 C6 C1 . . 118.54(10) ?
    C5 C6 C7 . . 118.38(9) ?
    C1 C6 C7 . . 122.97(9) ?
    N2 C7 C6 . . 115.16(8) ?
    N2 C7 H7A . . 108.5 ?
    C6 C7 H7A . . 108.5 ?
    N2 C7 H7B . . 108.5 ?
    C6 C7 H7B . . 108.5 ?
    H7A C7 H7B . . 107.5 ?
    C9 C8 C13 . . 119.27(10) ?
    C9 C8 N2 . . 117.18(9) ?
    C13 C8 N2 . . 123.56(9) ?
    C10 C9 C8 . . 121.17(10) ?
    C10 C9 H9 . . 119.4 ?
    C8 C9 H9 . . 119.4 ?
    C9 C10 C11 . . 119.81(10) ?
    C9 C10 H10 . . 120.1 ?
    C11 C10 H10 . . 120.1 ?
    C12 C11 C10 . . 119.34(11) ?
    C12 C11 H11 . . 120.3 ?
    C10 C11 H11 . . 120.3 ?
    C11 C12 C13 . . 121.78(10) ?
    C11 C12 H12 . . 119.1 ?
    C13 C12 H12 . . 119.1 ?
    C12 C13 C8 . . 118.60(10) ?
    C12 C13 C14 . . 117.94(9) ?
    C8 C13 C14 . . 123.39(9) ?
    N1 C14 C13 . . 115.16(8) ?
    N1 C14 H14A . . 108.5 ?
    C13 C14 H14A . . 108.5 ?
    N1 C14 H14B . . 108.5 ?
    C13 C14 H14B . . 108.5 ?
    H14A C14 H14B . . 107.5 ?
    N1 C15 C16 . . 112.49(9) ?
    N1 C15 H15A . . 109.1 ?
    C16 C15 H15A . . 109.1 ?
    N1 C15 H15B . . 109.1 ?
    C16 C15 H15B . . 109.1 ?
    H15A C15 H15B . . 107.8 ?
    N2 C16 C15 . . 112.08(9) ?
    N2 C16 H16A . . 109.2 ?
    C15 C16 H16A . . 109.2 ?
    N2 C16 H16B . . 109.2 ?
    C15 C16 H16B . . 109.2 ?
    H16A C16 H16B . . 107.9 ?
loop_
    _geom_torsion_atom_site_label_1
    _geom_torsion_atom_site_label_2
    _geom_torsion_atom_site_label_3
    _geom_torsion_atom_site_label_4
    _geom_torsion_site_symmetry_1
    _geom_torsion_site_symmetry_2
    _geom_torsion_site_symmetry_3
    _geom_torsion_site_symmetry_4
    _geom_torsion
    _geom_torsion_publ_flag
    C15 N1 C1 C2 . . . . 147.34(10) ?
    C14 N1 C1 C2 . . . . -79.92(11) ?
    C15 N1 C1 C6 . . . . -34.51(14) ?
    C14 N1 C1 C6 . . . . 98.24(12) ?
    C6 C1 C2 C3 . . . . 1.33(16) ?
    N1 C1 C2 C3 . . . . 179.57(10) ?
    C1 C2 C3 C4 . . . . 0.89(17) ?
    C2 C3 C4 C5 . . . . -1.89(16) ?
    C3 C4 C5 C6 . . . . 0.67(16) ?
    C4 C5 C6 C1 . . . . 1.54(15) ?
    C4 C5 C6 C7 . . . . -174.80(9) ?
    C2 C1 C6 C5 . . . . -2.51(15) ?
    N1 C1 C6 C5 . . . . 179.38(9) ?
    C2 C1 C6 C7 . . . . 173.65(10) ?
    N1 C1 C6 C7 . . . . -4.46(16) ?
    C8 N2 C7 C6 . . . . -49.21(12) ?
    C16 N2 C7 C6 . . . . 84.85(11) ?
    C5 C6 C7 N2 . . . . 144.50(10) ?
    C1 C6 C7 N2 . . . . -31.66(14) ?
    C16 N2 C8 C9 . . . . 144.83(9) ?
    C7 N2 C8 C9 . . . . -82.36(11) ?
    C16 N2 C8 C13 . . . . -35.45(14) ?
    C7 N2 C8 C13 . . . . 97.36(11) ?
    C13 C8 C9 C10 . . . . 0.49(16) ?
    N2 C8 C9 C10 . . . . -179.77(10) ?
    C8 C9 C10 C11 . . . . 1.00(16) ?
    C9 C10 C11 C12 . . . . -1.34(17) ?
    C10 C11 C12 C13 . . . . 0.20(17) ?
    C11 C12 C13 C8 . . . . 1.28(16) ?
    C11 C12 C13 C14 . . . . -175.68(10) ?
    C9 C8 C13 C12 . . . . -1.61(15) ?
    N2 C8 C13 C12 . . . . 178.68(9) ?
    C9 C8 C13 C14 . . . . 175.18(9) ?
    N2 C8 C13 C14 . . . . -4.53(16) ?
    C1 N1 C14 C13 . . . . -50.30(12) ?
    C15 N1 C14 C13 . . . . 84.12(11) ?
    C12 C13 C14 N1 . . . . 146.11(10) ?
    C8 C13 C14 N1 . . . . -30.70(14) ?
    C1 N1 C15 C16 . . . . 86.36(11) ?
    C14 N1 C15 C16 . . . . -46.39(12) ?
    C8 N2 C16 C15 . . . . 86.95(11) ?
    C7 N2 C16 C15 . . . . -46.09(12) ?
    N1 C15 C16 N2 . . . . -43.67(13) ?
