# Supplementary material for: 6H,12H-5,11-Ethano­dibenzo[b,f][1,5]diazo­cine
Source: Acta Crystallogr Sect E Struct Rep Online. 2008 Jan 16;64(Pt 2):o458. doi: 10.1107/S1600536808000883 (PMC2960262; doi:10.1107/S1600536808000883)
Supplement: Supplementary file 2 [file e-64-0o458-Isup2.hkl]

# 
# h,k,l, Fc-squared, Fo-squared, sigma(Fo-squared) and status flag 
# 
data_I
_shelx_title ' act11abc in Pbca' 
_shelx_refln_list_code          4 
_shelx_F_calc_maximum      188.11 
_exptl_crystal_F_000      1008.00 
_reflns_d_resolution_high  0.7494 
 
loop_ 
 _symmetry_equiv_pos_as_xyz 
 'x, y, z' 
 '-x+1/2, -y, z+1/2' 
 'x+1/2, -y+1/2, -z' 
 '-x, y+1/2, -z+1/2' 
 '-x, -y, -z' 
 'x-1/2, y, -z-1/2' 
 '-x-1/2, y-1/2, z' 
 'x, -y-1/2, z-1/2' 
 
_cell_length_a    11.7170 
_cell_length_b     8.9070 
_cell_length_c    22.8290 
_cell_angle_alpha  90.000 
_cell_angle_beta   90.000 
_cell_angle_gamma  90.000 
 
_shelx_F_squared_multiplier     1.000 
 
loop_ 
 _refln_index_h 
 _refln_index_k 
 _refln_index_l 
 _refln_F_squared_calc 
 _refln_F_squared_meas 
 _refln_F_squared_sigma 
 _refln_observed_status 
   2   0   0    14252.21    12781.14    468.17 o 
   4   0   0     4360.78     4486.28    132.01 o 
   6   0   0     2186.43     2412.42     50.66 o 
   8   0   0       17.39       22.01      2.87 o 
  10   0   0        7.49        4.96      2.80 o 
  12   0   0      516.17      535.32     15.38 o 
  14   0   0      491.22      495.73     15.40 o 
   2   1   0      299.60      331.05      4.33 o 
   4   1   0     6228.15     6265.96    113.90 o 
   6   1   0     4560.09     4831.89     69.51 o 
   8   1   0      177.31      149.80      4.06 o 
  10   1   0     1657.89     1595.34     25.63 o 
  12   1   0       92.74       87.28      5.27 o 
  14   1   0        0.65       -0.78      2.95 o 
   0   2   0      268.49      269.19      8.92 o 
   2   2   0     1765.23     1783.80     11.43 o 
   4   2   0     2882.09     3062.86     23.80 o 
   6   2   0      514.90      524.15      8.93 o 
   8   2   0       16.66       16.77      1.71 o 
  10   2   0      405.49      393.40      6.83 o 
  12   2   0      203.17      210.47      7.20 o 
  14   2   0        1.11        1.06      3.26 o 
   2   3   0     6206.90     6125.47     52.63 o 
   4   3   0     2361.47     2663.39     21.45 o 
   6   3   0       74.61       53.69      2.16 o 
   8   3   0      256.60      235.03      4.44 o 
  10   3   0      847.61      805.10     10.59 o 
  12   3   0        2.98        2.20      3.25 o 
  14   3   0      234.19      247.70     12.00 o 
   0   4   0    17586.12    17673.99    210.28 o 
   2   4   0      213.61      218.14      3.98 o 
   4   4   0     2842.37     3122.56     45.19 o 
   6   4   0        8.78        7.19      1.42 o 
   8   4   0      201.02      197.33      5.08 o 
  10   4   0      256.82      247.05      9.35 o 
  12   4   0        0.97        2.62      4.93 o 
   2   5   0      455.53      432.97      6.66 o 
   4   5   0     2849.24     2733.84     30.89 o 
   6   5   0      801.65      810.50      9.68 o 
   8   5   0     1091.60      980.76     25.64 o 
  10   5   0     1625.06     1570.42     23.54 o 
  12   5   0        3.65        6.51      5.34 o 
   0   6   0       25.78       28.24      4.18 o 
   2   6   0      161.54      148.57      4.58 o 
   4   6   0     1059.28     1022.48     10.83 o 
   6   6   0       15.56       22.02      2.38 o 
   8   6   0      427.35      424.97     11.35 o 
  10   6   0       34.94       26.04      4.86 o 
  12   6   0      146.60      141.64      8.27 o 
   2   7   0       83.67       72.73      4.65 o 
   4   7   0     6500.82     6311.77     67.03 o 
   6   7   0      405.96      380.08      8.38 o 
   8   7   0       93.23      103.91      5.61 o 
  10   7   0        5.11        0.46      4.11 o 
  12   7   0      100.85      107.19      7.91 o 
   0   8   0     1635.80     1488.04     26.87 o 
   2   8   0     1528.21     1540.44     33.75 o 
   4   8   0       17.10       27.22      3.83 o 
   6   8   0      115.14      118.51      7.60 o 
   8   8   0       46.50       50.19      5.33 o 
  10   8   0       49.60       40.82      6.51 o 
   2   9   0        6.53        1.39      3.01 o 
   4   9   0      108.16       99.42      6.45 o 
   6   9   0      865.63      898.00     32.86 o 
   8   9   0        8.22        5.59      3.92 o 
  10   9   0       39.93       47.92     12.45 o 
   0  10   0        0.91        0.64      4.57 o 
   2  10   0       56.86       53.67      5.50 o 
   4  10   0      197.35      205.58      9.03 o 
   6  10   0       19.70       19.29      5.51 o 
   8  10   0       26.05       18.21     10.02 o 
   2  11   0       49.63       50.77      6.00 o 
   4  11   0      403.21      442.42     19.18 o 
   1   1   1     7293.15     7119.33     24.42 o 
   2   1   1    14370.58    13791.18    144.72 o 
   3   1   1     3248.84     3253.10     27.69 o 
   4   1   1      342.32      312.72      2.80 o 
   5   1   1        8.75        8.82      0.85 o 
   6   1   1        0.06        0.05      0.75 o 
   7   1   1        8.11        9.52      1.08 o 
   8   1   1      445.30      464.68      4.45 o 
   9   1   1     1775.83     1784.76     18.49 o 
  10   1   1      429.37      400.50      5.63 o 
  11   1   1      371.59      356.72      6.00 o 
  12   1   1       11.06       10.69      2.08 o 
  13   1   1       24.00       22.69      2.79 o 
  14   1   1       66.76       89.37      4.01 o 
  15   1   1        0.35       -0.62      2.62 o 
   0   2   1      167.65      245.89      2.43 o 
   1   2   1      650.30      632.97      4.72 o 
   2   2   1     3810.39     3926.24     15.98 o 
   3   2   1     8601.83     8710.30     61.32 o 
   4   2   1     3828.26     4100.65     29.50 o 
   5   2   1     1412.26     1547.36     13.55 o 
   6   2   1      590.85      708.54      6.54 o 
   7   2   1        8.25        4.39      0.91 o 
   8   2   1      187.38      165.63      2.83 o 
   9   2   1      736.58      745.92      9.16 o 
  10   2   1      330.92      331.52      4.49 o 
  11   2   1       10.44        6.34      1.82 o 
  12   2   1        4.82        1.53      1.79 o 
  13   2   1        2.47        1.86      2.10 o 
  14   2   1      115.51      129.36      4.56 o 
  15   2   1        0.48       -1.26      5.29 o 
   1   3   1      357.62      360.92      2.82 o 
   2   3   1     2971.53     3124.84     20.76 o 
   3   3   1     1324.09     1405.46      7.98 o 
   4   3   1     1966.98     2150.18     17.72 o 
   5   3   1      485.70      575.59      5.05 o 
   6   3   1      197.64      176.78      2.41 o 
   7   3   1       71.27       95.71      2.03 o 
   8   3   1       71.10       63.47      1.91 o 
   9   3   1      180.78      184.24      3.18 o 
  10   3   1        3.75        0.76      1.33 o 
  11   3   1       33.68       34.12      2.45 o 
  12   3   1        6.81        5.79      2.16 o 
  13   3   1       77.23       76.63      5.62 o 
  14   3   1       44.95       42.06      4.77 o 
   0   4   1       33.17       33.83      1.62 o 
   1   4   1      501.08      527.87      5.89 o 
   2   4   1      263.97      263.13      2.78 o 
   3   4   1      797.17      907.38      8.72 o 
   4   4   1       53.81       61.41      1.65 o 
   5   4   1        0.34       -0.31      0.76 o 
   6   4   1      415.24      432.85      4.26 o 
   7   4   1      132.43      131.19      2.68 o 
   8   4   1      227.63      214.67      3.51 o 
   9   4   1      488.27      488.43      6.77 o 
  10   4   1      281.35      244.34      6.07 o 
  11   4   1        2.64       -0.84      2.72 o 
  12   4   1       29.59       29.63      3.80 o 
  13   4   1      277.99      291.52      8.65 o 
  14   4   1        3.74       12.75      9.49 o 
   1   5   1      839.01      882.36      5.70 o 
   2   5   1      503.73      458.03      4.90 o 
   3   5   1       81.37       75.23      2.22 o 
   4   5   1        0.74        1.05      0.99 o 
   5   5   1     1200.58     1128.20     10.81 o 
   6   5   1      142.82      140.87      3.11 o 
   7   5   1      806.54      735.94      8.42 o 
   8   5   1       97.02       86.36      3.55 o 
   9   5   1      390.80      349.28      7.08 o 
  10   5   1       30.27       22.38      3.22 o 
  11   5   1      145.50      127.00      5.73 o 
  12   5   1       60.31       64.15      4.98 o 
  13   5   1       13.74        4.52      3.55 o 
  14   5   1      119.80      140.68     17.14 o 
   0   6   1      647.17      669.78     10.68 o 
   1   6   1       75.91       77.15      2.64 o 
   2   6   1     1867.69     1866.12     10.72 o 
   3   6   1      194.79      177.16      3.68 o 
   4   6   1      793.85      780.77      7.02 o 
   5   6   1     2089.73     2024.47     11.47 o 
   6   6   1       33.77       30.82      1.90 o 
   7   6   1      137.65      140.58      3.50 o 
   8   6   1      119.47       91.47      3.50 o 
   9   6   1       84.87       78.89      4.23 o 
  10   6   1        7.55        1.88      2.62 o 
  11   6   1       51.84       48.81      4.12 o 
  12   6   1        6.18       -0.24      3.28 o 
  13   6   1       37.61       45.28      5.73 o 
   1   7   1       75.29       83.94      3.41 o 
   2   7   1      333.52      348.55      6.14 o 
   3   7   1      727.25      708.04      9.27 o 
   4   7   1      863.80      859.46      9.96 o 
   5   7   1      117.12      107.02      3.31 o 
   6   7   1      642.03      635.82      7.33 o 
   7   7   1      807.58      788.72      8.43 o 
   8   7   1        0.76       -0.05      1.86 o 
   9   7   1      238.96      211.86      5.67 o 
  10   7   1        2.27        1.89      2.52 o 
  11   7   1       71.62       70.51      4.96 o 
  12   7   1       69.37       66.92      5.09 o 
   0   8   1      185.30      182.40      7.08 o 
   1   8   1      557.02      537.52      8.12 o 
   2   8   1      109.96       91.88      3.92 o 
   3   8   1       57.72       59.91      3.43 o 
   4   8   1       34.68       33.62      2.92 o 
   5   8   1      715.95      718.31     10.14 o 
   6   8   1      415.26      396.87      8.10 o 
   7   8   1       96.06      101.50      4.58 o 
   8   8   1      779.15      765.99     10.84 o 
   9   8   1        1.12        0.90      2.91 o 
  10   8   1        0.51        0.86      3.23 o 
  11   8   1        9.23       14.17      5.07 o 
   1   9   1       64.35       60.56      3.72 o 
   2   9   1      281.31      246.31      6.25 o 
   3   9   1       53.72       49.62      3.54 o 
   4   9   1        5.37        4.03      2.33 o 
   5   9   1       73.32       78.11      4.57 o 
   6   9   1      122.16      128.78      6.02 o 
   7   9   1        5.16        3.27      2.59 o 
   8   9   1        5.17        3.66      2.98 o 
   9   9   1       64.52       56.29      5.61 o 
  10   9   1       57.04       55.38      9.43 o 
   0  10   1       85.93       67.54      5.91 o 
   1  10   1       23.34       27.94      3.23 o 
   2  10   1        0.02       -0.77      2.30 o 
   3  10   1        8.00       10.38      2.81 o 
   4  10   1        5.21       -1.24      2.68 o 
   5  10   1        0.75       -0.38      3.00 o 
   6  10   1      154.79      190.53      7.44 o 
   7  10   1      104.81       96.60      5.33 o 
   8  10   1      136.04      153.99     10.47 o 
   1  11   1       25.96       22.84      3.48 o 
   2  11   1       23.42       22.27      3.50 o 
   3  11   1      107.84      101.82      5.77 o 
   4  11   1        0.06       -2.98      4.07 o 
   5  11   1        6.50        3.20      9.37 o 
   0   0   2     4807.73     4229.76    118.33 o 
   1   0   2     3459.83     3368.51     29.31 o 
   2   0   2     1779.65     1811.49     27.96 o 
   3   0   2     3552.68     3586.74     67.96 o 
   4   0   2     1461.06     1342.94     23.39 o 
   5   0   2       52.71       47.19      1.75 o 
   6   0   2      735.56      753.10     11.79 o 
   7   0   2     2258.60     2301.01     25.51 o 
   8   0   2       55.29       60.12      2.54 o 
   9   0   2     4971.55     4827.26     34.46 o 
  10   0   2      241.05      228.17      5.39 o 
  11   0   2      138.14      118.48      4.90 o 
  12   0   2       91.03       80.35      5.10 o 
  13   0   2       97.36       92.60      6.54 o 
  14   0   2      348.84      379.44      9.76 o 
  15   0   2      260.52      269.66      8.96 o 
   1   1   2    12680.52    12210.71    110.47 o 
   2   1   2     8621.63     8516.30     47.56 o 
   3   1   2    14163.65    13856.36    171.27 o 
   4   1   2        0.36        0.18      0.51 o 
   5   1   2     1294.19     1360.60     16.68 o 
   6   1   2      901.03      970.04      8.62 o 
   7   1   2        2.42       -0.42      0.77 o 
   8   1   2      602.36      583.91      5.90 o 
   9   1   2      333.05      311.99      3.95 o 
  10   1   2     1356.46     1372.73      9.37 o 
  11   1   2      435.97      446.44      6.03 o 
  12   1   2        8.45        6.25      2.23 o 
  13   1   2        2.38        1.77      2.01 o 
  14   1   2      158.76      168.53      5.37 o 
  15   1   2      619.21      717.33     11.14 o 
   0   2   2     1227.73     1264.67      7.75 o 
   1   2   2      334.54      367.20      3.41 o 
   2   2   2     5455.29     5487.46     35.17 o 
   3   2   2        8.91       15.12      0.81 o 
   4   2   2     2815.02     2988.64     34.30 o 
   5   2   2       35.38       37.19      1.28 o 
   6   2   2      666.29      673.53      6.21 o 
   7   2   2     1075.88     1126.34     10.72 o 
   8   2   2      355.70      376.31      5.01 o 
   9   2   2      637.19      637.21      6.81 o 
  10   2   2      241.37      228.90      4.08 o 
  11   2   2     1481.83     1433.88     17.98 o 
  12   2   2      218.57      217.39      5.00 o 
  13   2   2       22.23       17.82      2.60 o 
  14   2   2        7.97        5.40      2.91 o 
  15   2   2        1.64       -0.32      5.09 o 
   1   3   2       97.66      103.35      1.51 o 
   2   3   2      511.60      518.15      4.29 o 
   3   3   2      608.49      585.26      4.87 o 
   4   3   2      458.05      474.52      5.49 o 
   5   3   2       40.66       36.94      1.35 o 
   6   3   2      759.00      802.63      9.50 o 
   7   3   2      393.36      389.53      5.32 o 
   8   3   2      224.77      211.55      3.52 o 
   9   3   2       21.01       23.06      2.00 o 
  10   3   2       28.70       39.07      2.20 o 
  11   3   2        5.47        3.99      1.89 o 
  12   3   2      134.86      138.66      4.62 o 
  13   3   2      111.66      128.22      6.07 o 
  14   3   2        0.67       -1.58      3.53 o 
   0   4   2     8466.77     9019.80     55.50 o 
   1   4   2     1370.97     1515.90      8.47 o 
   2   4   2      230.76      247.42      2.84 o 
   3   4   2       21.73       16.25      1.27 o 
   4   4   2      743.36      748.23      7.44 o 
   5   4   2        3.33        1.74      0.75 o 
   6   4   2        0.93        0.31      0.80 o 
   7   4   2       54.20       38.92      1.76 o 
   8   4   2      500.30      479.57      6.13 o 
   9   4   2       62.72       50.76      2.82 o 
  10   4   2       78.28       78.01      3.56 o 
  11   4   2        3.52       -0.99      2.24 o 
  12   4   2      546.57      548.63     13.04 o 
  13   4   2      338.78      398.50     11.00 o 
  14   4   2       51.71       55.51     12.93 o 
   1   5   2     3449.97     3711.11     23.39 o 
   2   5   2        5.05       11.78      1.04 o 
   3   5   2      600.37      600.80      4.86 o 
   4   5   2      150.10      152.30      3.03 o 
   5   5   2        4.59        0.91      1.03 o 
   6   5   2     2036.18     2043.63     16.33 o 
   7   5   2     1632.54     1601.61     13.62 o 
   8   5   2       62.56       67.09      3.10 o 
   9   5   2       51.37       54.39      3.24 o 
  10   5   2      470.96      447.03      7.40 o 
  11   5   2       14.13       12.83      2.95 o 
  12   5   2        0.41       -1.26      2.89 o 
  13   5   2        3.71       -2.80      3.29 o 
  14   5   2       15.09       14.06      9.85 o 
   0   6   2       20.15       19.32      2.63 o 
   1   6   2      283.63      300.30      4.63 o 
   2   6   2        0.66        1.05      1.15 o 
   3   6   2       47.05       75.51      2.23 o 
   4   6   2        1.41        0.35      1.15 o 
   5   6   2      859.54      845.17      7.59 o 
   6   6   2        8.41        4.54      1.44 o 
   7   6   2     1344.71     1353.59     15.85 o 
   8   6   2      422.74      390.21      5.91 o 
   9   6   2       70.14       56.92      3.33 o 
  10   6   2        0.07       -0.50      1.99 o 
  11   6   2       85.42       90.47      5.08 o 
  12   6   2       46.05       43.35      4.66 o 
  13   6   2      135.56      147.09      8.89 o 
   1   7   2      166.37      173.65      4.50 o 
   2   7   2       76.35       92.50      3.56 o 
   3   7   2      391.21      374.11      6.46 o 
   4   7   2       19.58       23.35      2.09 o 
   5   7   2      150.85      154.77      3.80 o 
   6   7   2        6.50        3.26      1.48 o 
   7   7   2       83.95       80.96      2.94 o 
   8   7   2        0.23        0.44      1.68 o 
   9   7   2      148.24      155.60      4.98 o 
  10   7   2       52.95       58.78      4.04 o 
  11   7   2        0.13        1.81      2.98 o 
  12   7   2        0.83       -0.66      3.62 o 
   0   8   2       10.47        3.47      2.71 o 
   1   8   2      573.69      565.43      8.34 o 
   2   8   2       43.32       47.42      3.14 o 
   3   8   2      397.01      411.85      7.29 o 
   4   8   2       61.25       49.85      3.26 o 
   5   8   2       46.86       37.82      3.31 o 
   6   8   2        3.36        3.81      2.02 o 
   7   8   2      844.47      845.76     14.48 o 
   8   8   2        2.06       -2.01      2.35 o 
   9   8   2       15.49        6.99      3.27 o 
  10   8   2       24.07       24.98      3.97 o 
  11   8   2      113.52      155.41      8.83 o 
   1   9   2      578.78      519.76      8.65 o 
   2   9   2       55.94       55.24      3.67 o 
   3   9   2     1488.60     1498.48     15.18 o 
   4   9   2        2.03       -0.88      2.29 o 
   5   9   2       49.75       46.72      3.84 o 
   6   9   2      159.12      183.90      6.31 o 
   7   9   2        0.60        0.34      2.47 o 
   8   9   2      321.69      342.65      9.45 o 
   9   9   2       47.02       42.28      5.09 o 
   0  10   2        4.59        4.70      3.46 o 
   1  10   2      116.10      120.20      5.08 o 
   2  10   2        1.44       -0.29      2.41 o 
   3  10   2      114.69      117.67      5.17 o 
   4  10   2       16.34       19.29      3.30 o 
   5  10   2        1.25        2.42      2.92 o 
   6  10   2        9.37        8.99      3.15 o 
   7  10   2      101.46      126.53      6.69 o 
   8  10   2       17.55       12.99      6.71 o 
   1  11   2        5.57        1.84      2.85 o 
   2  11   2       95.15      119.32      5.69 o 
   3  11   2        1.48       -1.22      2.99 o 
   4  11   2        0.39       -3.62      3.62 o 
   5  11   2       26.51       32.26     11.51 o 
   1   1   3     2915.43     2847.22     20.99 o 
   2   1   3     9841.98     9965.56     81.61 o 
   3   1   3     1569.62     1660.85     20.52 o 
   4   1   3        8.46       10.19      0.71 o 
   5   1   3     1067.49     1120.87     11.90 o 
   6   1   3      339.52      336.72      3.97 o 
   7   1   3     1622.50     1704.70     15.78 o 
   8   1   3      102.42       70.74      1.91 o 
   9   1   3      750.83      760.96      9.83 o 
  10   1   3      570.00      562.27      6.89 o 
  11   1   3      200.58      208.37      4.36 o 
  12   1   3       30.78       29.48      2.68 o 
  13   1   3       55.64       59.30      3.77 o 
  14   1   3       31.89       30.70      3.58 o 
  15   1   3       14.27       16.10      4.18 o 
   0   2   3    22913.06    22536.98    215.77 o 
   1   2   3      876.27      838.82      8.98 o 
   2   2   3     6304.76     6508.07     46.32 o 
   3   2   3     1157.13     1193.39      7.87 o 
   4   2   3      411.73      455.08      3.37 o 
   5   2   3     2647.88     2892.48     25.01 o 
   6   2   3        0.19        0.19      0.73 o 
   7   2   3       74.83       73.02      1.81 o 
   8   2   3      120.38      121.77      2.39 o 
   9   2   3       38.51       37.87      1.89 o 
  10   2   3      167.47      162.91      3.57 o 
  11   2   3      168.50      177.32      3.97 o 
  12   2   3       38.45       38.55      3.28 o 
  13   2   3      237.61      248.26      6.25 o 
  14   2   3       32.03       38.81      4.14 o 
  15   2   3       69.71       84.28     10.40 o 
   1   3   3     4712.41     4798.60     29.64 o 
   2   3   3      135.19      155.61      2.90 o 
   3   3   3     1300.97     1298.12      9.19 o 
   4   3   3       96.79      101.96      1.80 o 
   5   3   3      159.79      108.23      2.07 o 
   6   3   3     2346.25     2510.07     34.84 o 
   7   3   3       71.63       72.37      2.09 o 
   8   3   3       44.55       40.85      1.92 o 
   9   3   3       15.94       11.15      1.58 o 
  10   3   3      587.82      526.62      6.66 o 
  11   3   3      680.65      652.57     10.37 o 
  12   3   3      132.87      113.22      5.16 o 
  13   3   3       24.23       27.97      3.97 o 
  14   3   3      217.58      236.25      9.11 o 
   0   4   3       18.37       18.84      1.36 o 
   1   4   3       33.56       31.84      1.27 o 
   2   4   3        5.59        8.39      0.80 o 
   3   4   3       96.57      117.71      2.11 o 
   4   4   3      111.42      112.83      1.90 o 
   5   4   3     1651.21     1669.20     12.93 o 
   6   4   3     1355.81     1415.69     15.94 o 
   7   4   3      702.79      709.72      6.08 o 
   8   4   3        0.01       -0.49      1.26 o 
   9   4   3      765.35      754.90     10.39 o 
  10   4   3     1000.25      946.55     12.08 o 
  11   4   3      174.65      168.02      5.32 o 
  12   4   3       39.26       38.29      3.76 o 
  13   4   3      193.94      201.77      8.28 o 
  14   4   3       63.98       53.26     12.75 o 
   1   5   3      614.16      653.74      4.91 o 
   2   5   3      313.29      304.60      3.14 o 
   3   5   3      238.78      248.69      3.02 o 
   4   5   3        0.01       -0.82      0.82 o 
   5   5   3       22.08       28.53      1.54 o 
   6   5   3      382.21      350.18      4.26 o 
   7   5   3      223.99      192.71      3.77 o 
   8   5   3       42.86       52.85      2.76 o 
   9   5   3       28.81       38.09      2.62 o 
  10   5   3      142.33      128.19      4.71 o 
  11   5   3        1.02       -1.55      2.40 o 
  12   5   3       73.77       94.95      5.17 o 
  13   5   3        0.83       -1.43      3.60 o 
  14   5   3        9.03       -2.55      8.42 o 
   0   6   3      272.48      241.15      5.31 o 
   1   6   3      717.91      692.42      9.32 o 
   2   6   3     1676.48     1718.04      9.93 o 
   3   6   3     1763.41     1795.68     12.15 o 
   4   6   3      550.75      560.29      5.43 o 
   5   6   3      521.46      494.80      5.16 o 
   6   6   3      699.12      688.96      6.87 o 
   7   6   3       20.67       21.92      1.90 o 
   8   6   3      430.62      423.75      6.18 o 
   9   6   3       72.79       71.36      3.41 o 
  10   6   3       67.85       68.92      4.00 o 
  11   6   3       30.03       28.46      3.55 o 
  12   6   3        3.10       -1.39      2.93 o 
  13   6   3       25.70       21.91      5.97 o 
   1   7   3      105.10      106.05      3.69 o 
   2   7   3       21.39       23.99      2.31 o 
   3   7   3      818.19      816.03      9.62 o 
   4   7   3      292.61      298.72      5.21 o 
   5   7   3       98.58       93.17      3.35 o 
   6   7   3        6.42        4.15      1.68 o 
   7   7   3     1302.55     1269.78      9.39 o 
   8   7   3       23.47       18.91      2.16 o 
   9   7   3      345.94      324.44      6.82 o 
  10   7   3       67.27       80.11      4.46 o 
  11   7   3      176.37      192.07      6.83 o 
  12   7   3      149.92      164.72      7.32 o 
   0   8   3       12.56       13.63      3.04 o 
   1   8   3        0.93        1.16      1.80 o 
   2   8   3       14.19       16.40      2.34 o 
   3   8   3        1.36       -0.08      1.88 o 
   4   8   3       24.77       20.53      2.55 o 
   5   8   3       65.75       66.40      3.69 o 
   6   8   3      343.18      366.25      7.14 o 
   7   8   3      196.99      205.54      5.24 o 
   8   8   3       10.70        2.41      2.61 o 
   9   8   3        0.01       -1.41      2.83 o 
  10   8   3      100.06      116.75      6.89 o 
  11   8   3        6.27        6.97      4.56 o 
   1   9   3      271.75      253.64      6.29 o 
   2   9   3      576.73      595.80      9.31 o 
   3   9   3      121.35      104.46      4.57 o 
   4   9   3      289.00      286.65      7.33 o 
   5   9   3       57.07       62.05      4.22 o 
   6   9   3       12.34        6.69      2.61 o 
   7   9   3      121.89      113.58      5.59 o 
   8   9   3       79.59       87.42      5.67 o 
   9   9   3       13.21       16.08      4.97 o 
   0  10   3       20.75       15.59      4.12 o 
   1  10   3      196.30      197.70      6.14 o 
   2  10   3      428.41      429.37      8.59 o 
   3  10   3      133.63      133.35      5.78 o 
   4  10   3      362.30      407.69      9.20 o 
   5  10   3        2.81        1.04      2.81 o 
   6  10   3       81.18       85.77      5.28 o 
   7  10   3       71.71       69.86      5.96 o 
   8  10   3        4.22        5.33      5.22 o 
   1  11   3      182.90      186.61      6.52 o 
   2  11   3       70.40       69.03      5.04 o 
   3  11   3       57.44       52.81      4.78 o 
   4  11   3        6.82        4.88      5.19 o 
   5  11   3       12.66       15.06     10.20 o 
   0   0   4    35384.11    30790.15   1314.12 o 
   1   0   4        0.01        1.37      0.48 o 
   2   0   4     1043.64     1070.74     11.81 o 
   3   0   4       12.68       15.60      0.99 o 
   4   0   4    10857.66    10679.08    246.47 o 
   5   0   4     1089.10     1141.20     11.46 o 
   6   0   4      767.67      912.27     12.65 o 
   7   0   4     1075.35     1128.19     11.46 o 
   8   0   4      764.88      787.22     11.31 o 
   9   0   4     1201.13     1155.81     13.43 o 
  10   0   4     2642.86     2583.51     34.77 o 
  11   0   4     1677.00     1654.60     16.50 o 
  12   0   4      485.07      499.82      9.71 o 
  13   0   4      103.58      108.24      6.32 o 
  14   0   4       96.55      123.75     11.01 o 
  15   0   4       11.82       23.63      7.39 o 
   1   1   4    19210.18    18307.10    193.63 o 
   2   1   4      750.41      758.56     10.82 o 
   3   1   4      111.95       97.69      1.74 o 
   4   1   4      209.78      198.68      3.27 o 
   5   1   4      530.85      586.00      6.06 o 
   6   1   4       22.33       28.20      1.23 o 
   7   1   4      153.46      152.04      2.35 o 
   8   1   4       61.88       61.90      1.94 o 
   9   1   4       10.11        8.80      1.40 o 
  10   1   4      376.32      338.62      5.14 o 
  11   1   4      159.75      165.43      4.05 o 
  12   1   4       20.56       16.86      2.40 o 
  13   1   4        0.05       -2.24      2.49 o 
  14   1   4       12.66        3.94      3.34 o 
  15   1   4      118.59      147.90      7.93 o 
   0   2   4     5388.49     5351.74     60.00 o 
   1   2   4      445.92      464.70      4.96 o 
   2   2   4     2777.87     2710.24     21.93 o 
   3   2   4      844.69      941.62      6.95 o 
   4   2   4      328.58      328.60      2.91 o 
   5   2   4     5532.28     5946.40     54.26 o 
   6   2   4      803.05      909.22      8.95 o 
   7   2   4      100.00      112.39      2.26 o 
   8   2   4      102.34       97.33      2.61 o 
   9   2   4       96.68      100.86      3.02 o 
  10   2   4      382.27      402.59      5.81 o 
  11   2   4       56.15       57.33      3.07 o 
  12   2   4      207.13      198.19      5.38 o 
  13   2   4       33.10       31.95      3.68 o 
  14   2   4      164.89      147.82      5.87 o 
  15   2   4       45.83       50.23     12.22 o 
   1   3   4     6333.25     6713.76     63.85 o 
   2   3   4      362.10      395.10      3.16 o 
   3   3   4      806.73      838.54      6.96 o 
   4   3   4      306.64      361.65      3.38 o 
   5   3   4      191.67      158.75      2.28 o 
   6   3   4      572.77      558.28      6.14 o 
   7   3   4      408.58      427.97      5.61 o 
   8   3   4      233.20      220.51      3.80 o 
   9   3   4       13.64        6.99      1.56 o 
  10   3   4      108.85       95.18      3.28 o 
  11   3   4        4.88        0.34      1.76 o 
  12   3   4      144.96      126.52      5.28 o 
  13   3   4       38.58       42.87      4.32 o 
  14   3   4       12.01        8.56      3.92 o 
   0   4   4       78.72      103.30      2.47 o 
   1   4   4        4.01       15.48      1.02 o 
   2   4   4       16.44       20.58      1.20 o 
   3   4   4     2365.26     2405.36     13.88 o 
   4   4   4      929.83     1014.06      9.29 o 
   5   4   4       69.11      106.77      2.02 o 
   6   4   4      365.21      405.09      4.32 o 
   7   4   4      176.75      184.92      3.48 o 
   8   4   4       48.54       49.45      2.42 o 
   9   4   4     1479.04     1354.20     16.63 o 
  10   4   4        0.59        0.32      1.81 o 
  11   4   4      244.15      211.81      5.47 o 
  12   4   4       40.70       32.00      3.86 o 
  13   4   4       91.16       96.38      6.51 o 
  14   4   4        0.44        3.86      9.31 o 
   1   5   4      113.98      138.09      2.47 o 
   2   5   4      614.12      634.18      5.90 o 
   3   5   4      580.00      585.91      4.96 o 
   4   5   4       34.84       40.77      1.67 o 
   5   5   4      215.11      216.58      3.41 o 
   6   5   4       82.39       78.87      2.57 o 
   7   5   4       38.89       25.12      1.88 o 
   8   5   4      396.16      353.27      5.75 o 
   9   5   4       11.73        9.92      1.99 o 
  10   5   4      349.94      317.66      6.40 o 
  11   5   4       13.72       18.11      2.90 o 
  12   5   4        5.74        6.11      2.90 o 
  13   5   4        7.65        5.22      3.92 o 
   0   6   4       40.73       46.19      3.19 o 
   1   6   4        0.51       -0.95      1.17 o 
   2   6   4        9.12        4.64      1.29 o 
   3   6   4        0.00       -1.02      1.02 o 
   4   6   4       38.82       39.24      1.91 o 
   5   6   4      164.67      158.32      3.42 o 
   6   6   4      397.38      404.01      5.38 o 
   7   6   4       27.53       27.01      1.98 o 
   8   6   4        5.00        3.39      1.79 o 
   9   6   4       37.88       35.76      2.78 o 
  10   6   4        2.33       -0.85      2.18 o 
  11   6   4       22.48       26.08      3.55 o 
  12   6   4      134.72      143.76      6.28 o 
   1   7   4       14.50       14.30      2.04 o 
   2   7   4      454.36      402.40      6.61 o 
   3   7   4      668.62      687.24      7.53 o 
   4   7   4      832.58      816.35      8.36 o 
   5   7   4       24.74       24.69      2.22 o 
   6   7   4     1153.16     1138.72      9.91 o 
   7   7   4       58.51       51.34      2.62 o 
   8   7   4       13.30       14.24      2.29 o 
   9   7   4        0.42       -0.19      2.07 o 
  10   7   4      124.20      112.14      5.13 o 
  11   7   4        1.94        2.43      3.12 o 
  12   7   4       48.99       65.80      5.61 o 
   0   8   4      390.77      390.99      9.96 o 
   1   8   4       75.23       78.53      3.73 o 
   2   8   4      293.17      289.22      6.20 o 
   3   8   4      397.75      404.96      7.27 o 
   4   8   4       65.53       63.88      3.86 o 
   5   8   4      481.06      452.13      7.94 o 
   6   8   4       20.11       17.56      2.50 o 
   7   8   4       85.32       84.89      4.09 o 
   8   8   4      180.10      187.68      5.92 o 
   9   8   4        1.09       -1.36      2.95 o 
  10   8   4       64.23       61.28      5.62 o 
  11   8   4      119.46      144.54      8.84 o 
   1   9   4      950.31      886.69     11.23 o 
   2   9   4      957.85      970.34     11.77 o 
   3   9   4       29.52       25.26      3.19 o 
   4   9   4      107.18      102.91      4.96 o 
   5   9   4        0.92       -0.15      2.38 o 
   6   9   4      505.57      506.17      9.18 o 
   7   9   4      253.74      283.72      7.79 o 
   8   9   4        4.78        3.43      3.25 o 
   9   9   4      158.60      167.55      8.94 o 
   0  10   4      545.99      543.33     13.53 o 
   1  10   4        7.89        4.87      2.53 o 
   2  10   4       10.25        9.63      2.75 o 
   3  10   4       62.36       59.14      4.43 o 
   4  10   4      425.37      442.58      9.88 o 
   5  10   4        0.86        1.57      2.79 o 
   6  10   4       13.11       15.20      3.25 o 
   7  10   4      218.18      247.41     10.52 o 
   8  10   4        0.01       -3.59      5.98 o 
   1  11   4        2.57       -1.11      2.82 o 
   2  11   4       61.18       78.87      5.33 o 
   3  11   4        0.30       -1.08      3.11 o 
   4  11   4        5.37        9.83      5.62 o 
   5  11   4       62.79       83.57     11.30 o 
   1   1   5    16912.65    16024.81    149.11 o 
   2   1   5     5678.63     5634.42     64.30 o 
   3   1   5       10.12       18.66      0.79 o 
   4   1   5      902.89      925.03     13.69 o 
   5   1   5      131.19      139.24      1.96 o 
   6   1   5     1013.45     1114.63     11.39 o 
   7   1   5       92.39       90.50      2.04 o 
   8   1   5      197.00      202.40      3.73 o 
   9   1   5      158.59      154.75      3.55 o 
  10   1   5      172.97      173.22      4.31 o 
  11   1   5        5.78        2.77      1.82 o 
  12   1   5       47.23       50.99      3.17 o 
  13   1   5      245.03      250.36      6.69 o 
  14   1   5        7.54        6.11      3.82 o 
  15   1   5       71.05       72.05      9.62 o 
   0   2   5      523.16      512.38      6.00 o 
   1   2   5     7749.80     7773.07     72.20 o 
   2   2   5      576.52      581.09      4.93 o 
   3   2   5      456.98      497.31      4.78 o 
   4   2   5        9.77       16.64      0.99 o 
   5   2   5      195.34      220.47      2.56 o 
   6   2   5      838.08      917.96     13.19 o 
   7   2   5       15.71        9.49      1.21 o 
   8   2   5      468.18      475.09      6.03 o 
   9   2   5      374.48      413.35      7.08 o 
  10   2   5        1.62        2.27      1.58 o 
  11   2   5        0.30       -1.04      1.74 o 
  12   2   5       43.43       42.79      3.08 o 
  13   2   5      322.60      335.38      8.18 o 
  14   2   5       25.91       22.25      4.03 o 
  15   2   5       28.91       26.81     10.97 o 
   1   3   5     3623.84     3634.24     21.26 o 
   2   3   5      314.66      355.39      3.86 o 
   3   3   5     1898.14     2002.17     15.62 o 
   4   3   5     5865.33     6509.25     46.15 o 
   5   3   5      190.54      189.02      2.75 o 
   6   3   5      186.24      195.68      2.67 o 
   7   3   5       25.07       23.06      1.59 o 
   8   3   5      147.78      146.27      3.22 o 
   9   3   5       42.29       39.11      2.35 o 
  10   3   5       18.87       20.79      2.10 o 
  11   3   5       25.61       21.56      2.57 o 
  12   3   5      189.33      203.29      5.62 o 
  13   3   5      316.62      347.35      8.47 o 
  14   3   5       29.60       36.98      5.07 o 
   0   4   5     3085.24     3336.38     20.43 o 
   1   4   5      312.61      361.08      3.20 o 
   2   4   5        0.42       -0.63      0.63 o 
   3   4   5     1614.40     1774.76     14.72 o 
   4   4   5      118.07       91.52      1.89 o 
   5   4   5       17.40       14.91      1.11 o 
   6   4   5      720.65      781.46      6.11 o 
   7   4   5       37.27       36.36      1.93 o 
   8   4   5     2123.56     2056.06     21.83 o 
   9   4   5      740.25      803.79     12.99 o 
  10   4   5        0.08       -1.62      1.62 o 
  11   4   5       11.64       11.44      2.35 o 
  12   4   5       15.68       10.18      3.28 o 
  13   4   5       32.01       26.03      4.13 o 
  14   4   5       13.63       11.62      9.31 o 
   1   5   5       76.98       95.10      2.20 o 
   2   5   5     2881.67     2918.43     28.40 o 
   3   5   5       59.46       50.80      1.93 o 
   4   5   5      240.23      246.63      3.28 o 
   5   5   5      313.20      303.96      4.00 o 
   6   5   5       22.42       15.33      1.58 o 
   7   5   5       43.17       39.65      2.26 o 
   8   5   5      396.91      390.73      6.08 o 
   9   5   5      501.63      468.43      7.36 o 
  10   5   5        4.20        4.02      2.10 o 
  11   5   5      142.44      131.05      5.06 o 
  12   5   5        3.65        0.78      2.96 o 
  13   5   5        1.96        2.11      3.51 o 
   0   6   5     1193.06     1192.56     11.99 o 
   1   6   5       24.31       26.45      1.82 o 
   2   6   5      136.25      142.69      3.38 o 
   3   6   5      786.61      773.17      6.92 o 
   4   6   5      375.93      363.16      4.97 o 
   5   6   5      291.65      285.54      4.44 o 
   6   6   5      604.85      578.49      6.67 o 
   7   6   5       32.20       26.59      2.11 o 
   8   6   5      997.90      935.30     15.42 o 
   9   6   5       22.99       15.67      2.47 o 
  10   6   5       73.89       81.89      4.08 o 
  11   6   5       14.56       14.22      3.04 o 
  12   6   5        3.60       -0.93      3.02 o 
  13   6   5       14.43       33.81     11.51 o 
   1   7   5      228.06      220.82      5.02 o 
   2   7   5      727.33      683.60      8.54 o 
   3   7   5      920.45      867.29      8.67 o 
   4   7   5      473.02      458.86      6.81 o 
   5   7   5      145.25      132.85      3.89 o 
   6   7   5       46.44       43.96      2.64 o 
   7   7   5       43.00       46.23      2.79 o 
   8   7   5       80.26       84.68      3.76 o 
   9   7   5       63.89       53.44      3.58 o 
  10   7   5      198.45      209.01      6.36 o 
  11   7   5       78.82      104.93      5.35 o 
  12   7   5        6.75        6.95      4.35 o 
   0   8   5      253.21      266.42      8.40 o 
   1   8   5       31.95       29.11      2.70 o 
   2   8   5       31.69       33.21      2.86 o 
   3   8   5       85.12       76.58      3.76 o 
   4   8   5       67.93       71.30      3.80 o 
   5   8   5       11.40        9.11      2.21 o 
   6   8   5      120.11      122.01      4.45 o 
   7   8   5       10.19       11.88      2.50 o 
   8   8   5      769.69      809.65     10.64 o 
   9   8   5       12.90       14.15      3.85 o 
  10   8   5        1.46        0.33      3.60 o 
  11   8   5        6.52        5.87      5.22 o 
   1   9   5       82.35       91.65      4.37 o 
   2   9   5      429.77      456.24      8.26 o 
   3   9   5       12.96       15.35      2.88 o 
   4   9   5        0.25       -0.78      2.32 o 
   5   9   5      184.35      175.12      6.09 o 
   6   9   5       17.42       18.11      2.89 o 
   7   9   5       83.67      101.49      5.13 o 
   8   9   5        5.64        1.04      3.06 o 
   9   9   5       61.75       46.57      7.15 o 
   0  10   5      691.07      701.13     15.26 o 
   1  10   5        4.29        1.90      2.38 o 
   2  10   5        8.47        7.15      2.86 o 
   3  10   5        0.74       -2.21      2.65 o 
   4  10   5      164.66      164.77      6.42 o 
   5  10   5       49.52       60.54      4.58 o 
   6  10   5       12.43       12.80      3.14 o 
   7  10   5       34.24       38.74      6.61 o 
   8  10   5        0.09        1.13      9.85 o 
   1  11   5       56.83       45.13      4.45 o 
   2  11   5       38.14       43.46      4.53 o 
   3  11   5       18.45       19.09      4.88 o 
   4  11   5      154.43      169.09     10.40 o 
   5  11   5        2.08       -5.94      5.94 o 
   0   0   6       20.25       38.84      3.05 o 
   1   0   6     5191.24     5109.70     81.32 o 
   2   0   6     1578.78     1615.42     28.31 o 
   3   0   6       54.05       62.85      2.94 o 
   4   0   6       63.77       78.30      2.84 o 
   5   0   6     1893.55     1959.27     31.13 o 
   6   0   6      592.81      646.30     10.90 o 
   7   0   6      424.23      438.47      7.90 o 
   8   0   6      325.96      305.30      7.64 o 
   9   0   6      312.79      310.65      8.20 o 
  10   0   6       61.37       74.86      5.01 o 
  11   0   6      171.88      181.49      7.35 o 
  12   0   6        6.77        5.07      3.21 o 
  13   0   6       14.43       22.74      4.49 o 
  14   0   6        0.02       -0.36      4.50 o 
  15   0   6     1106.30     1229.69     43.77 o 
   1   1   6     2061.44     2100.03     20.15 o 
   2   1   6     1267.37     1272.85     14.98 o 
   3   1   6      107.25       95.52      2.03 o 
   4   1   6        9.34        5.76      0.85 o 
   5   1   6     3986.61     4359.90     54.23 o 
   6   1   6       69.06       63.77      1.80 o 
   7   1   6      468.92      428.03      6.62 o 
   8   1   6      151.46      165.78      3.46 o 
   9   1   6        9.73        8.13      1.61 o 
  10   1   6      909.51      856.06      8.95 o 
  11   1   6      215.78      232.23      5.75 o 
  12   1   6      453.02      427.12      9.42 o 
  13   1   6      235.07      261.22      7.23 o 
  14   1   6        0.38       -1.22      3.32 o 
  15   1   6       37.84       46.64      8.78 o 
   0   2   6    10122.19    10458.94    198.37 o 
   1   2   6       28.86       33.43      1.06 o 
   2   2   6       12.38        8.91      0.70 o 
   3   2   6     2708.77     2834.56     27.88 o 
   4   2   6     2712.85     2932.79     43.28 o 
   5   2   6       27.81       27.65      1.35 o 
   6   2   6       75.39       81.70      1.82 o 
   7   2   6      201.69      227.10      3.55 o 
   8   2   6      561.33      566.01      6.20 o 
   9   2   6      148.99      130.96      3.44 o 
  10   2   6      338.49      320.33      5.68 o 
  11   2   6     1054.62      993.20     10.92 o 
  12   2   6       63.95       67.04      3.57 o 
  13   2   6      178.49      199.08      6.62 o 
  14   2   6       23.28       24.05      4.95 o 
  15   2   6       12.25       13.42      7.17 o 
   1   3   6      243.46      231.60      2.54 o 
   2   3   6      632.71      666.33      7.75 o 
   3   3   6       25.41       27.57      1.17 o 
   4   3   6       20.28       22.23      1.19 o 
   5   3   6       10.30        4.82      0.90 o 
   6   3   6     1054.84     1142.57     12.89 o 
   7   3   6     2614.04     2637.45     23.05 o 
   8   3   6      887.55      843.65     10.74 o 
   9   3   6      651.21      661.05      8.81 o 
  10   3   6      715.94      675.62      8.77 o 
  11   3   6      141.40      140.39      4.60 o 
  12   3   6      233.52      253.74      6.21 o 
  13   3   6        9.98       13.74      3.64 o 
  14   3   6       28.58       35.05      6.39 o 
   0   4   6     1590.09     1736.92     23.96 o 
   1   4   6      502.52      485.95      3.99 o 
   2   4   6      463.90      548.48      4.28 o 
   3   4   6      122.65      128.33      2.22 o 
   4   4   6     1123.27     1098.67      7.97 o 
   5   4   6       64.84       65.73      2.15 o 
   6   4   6      201.27      239.24      3.53 o 
   7   4   6      797.68      862.40      9.62 o 
   8   4   6      358.85      321.42      5.38 o 
   9   4   6      218.11      196.86      5.57 o 
  10   4   6       55.77       39.24      2.78 o 
  11   4   6        6.12        2.72      2.28 o 
  12   4   6        0.12       -2.45      2.48 o 
  13   4   6      112.62      104.65      6.72 o 
  14   4   6        5.00       -1.72      8.18 o 
   1   5   6       17.93       19.84      1.31 o 
   2   5   6      679.62      718.09      5.68 o 
   3   5   6      348.78      311.96      5.02 o 
   4   5   6       53.70       63.53      2.22 o 
   5   5   6      728.77      669.26      7.60 o 
   6   5   6     1019.12     1000.11      9.33 o 
   7   5   6     1058.33     1018.73     13.68 o 
   8   5   6      408.30      419.83      6.77 o 
   9   5   6      111.02       86.83      3.80 o 
  10   5   6       36.64       21.39      2.68 o 
  11   5   6       25.44       26.00      2.98 o 
  12   5   6       23.53       19.62      3.47 o 
  13   5   6       17.94       21.85      5.09 o 
   0   6   6      309.32      311.65      6.38 o 
   1   6   6        0.25       -1.01      1.01 o 
   2   6   6       46.41       37.82      2.10 o 
   3   6   6      292.39      260.48      4.21 o 
   4   6   6      405.53      376.29      5.46 o 
   5   6   6      204.32      204.96      4.31 o 
   6   6   6       26.11       30.67      2.32 o 
   7   6   6       70.42       66.46      3.13 o 
   8   6   6       25.86       23.16      2.42 o 
   9   6   6        2.46       -1.85      1.94 o 
  10   6   6        0.50        0.66      2.21 o 
  11   6   6      336.65      341.08      7.87 o 
  12   6   6       98.03      106.49      7.77 o 
  13   6   6       46.10       16.67     10.56 o 
   1   7   6       91.26       92.06      3.52 o 
   2   7   6      106.47       94.78      3.45 o 
   3   7   6      396.40      388.86      5.85 o 
   4   7   6        0.04       -1.10      1.59 o 
   5   7   6        3.89        1.67      1.68 o 
   6   7   6       44.62       45.84      2.82 o 
   7   7   6        6.66        6.95      2.23 o 
   8   7   6       36.43       32.97      3.16 o 
   9   7   6        4.66        4.17      2.66 o 
  10   7   6       21.82       24.11      3.60 o 
  11   7   6      279.24      273.24      8.93 o 
  12   7   6      441.03      525.69     16.85 o 
   0   8   6      198.55      212.63      7.59 o 
   1   8   6     1022.92      994.67     11.11 o 
   2   8   6        1.53       -0.13      1.83 o 
   3   8   6        4.57        4.46      2.16 o 
   4   8   6      492.78      478.11      8.15 o 
   5   8   6        0.72       -0.91      1.90 o 
   6   8   6      215.38      214.67      5.60 o 
   7   8   6      506.88      495.33      8.30 o 
   8   8   6      329.47      335.25      7.55 o 
   9   8   6      281.21      292.07      8.55 o 
  10   8   6       85.18      119.66      7.18 o 
  11   8   6       16.08       25.44      7.51 o 
   1   9   6      479.34      494.22      8.56 o 
   2   9   6       85.99       71.50      4.38 o 
   3   9   6       82.53       69.21      4.31 o 
   4   9   6        1.17        2.52      2.45 o 
   5   9   6       73.34       73.27      4.27 o 
   6   9   6      161.89      181.98      5.97 o 
   7   9   6       34.33       31.09      3.57 o 
   8   9   6      148.23      180.82      6.76 o 
   9   9   6       31.65       26.59     14.44 o 
   0  10   6      926.95      920.63     20.62 o 
   1  10   6        3.15        3.43      2.80 o 
   2  10   6      176.38      188.74      6.59 o 
   3  10   6      702.00      753.00     13.23 o 
   4  10   6       18.82       11.39      3.20 o 
   5  10   6       97.19      100.15      5.21 o 
   6  10   6        0.00       -2.86      2.86 o 
   7  10   6        1.04        2.86      6.41 o 
   1  11   6       82.37       91.15      5.63 o 
   2  11   6      109.77      134.87      7.15 o 
   3  11   6      476.23      500.40     14.28 o 
   4  11   6      169.07      146.03     12.88 o 
   5  11   6        0.56       -4.01      8.27 o 
   1   1   7      717.66      736.98      8.41 o 
   2   1   7     4210.25     4385.17     46.77 o 
   3   1   7      565.85      596.64     10.06 o 
   4   1   7       31.90       39.77      1.50 o 
   5   1   7     1284.91     1498.43     23.19 o 
   6   1   7      995.95     1034.28     15.64 o 
   7   1   7      396.61      414.32      7.15 o 
   8   1   7      293.02      276.51      4.80 o 
   9   1   7      204.30      195.59      4.81 o 
  10   1   7       14.03       12.86      2.22 o 
  11   1   7      195.15      169.74      5.12 o 
  12   1   7       67.25       68.27      3.93 o 
  13   1   7        0.00       -0.54      2.43 o 
  14   1   7        7.42        6.33      3.48 o 
  15   1   7        0.28       -6.26      6.26 o 
   0   2   7     1199.46     1214.50     13.65 o 
   1   2   7     1216.10     1292.93     15.17 o 
   2   2   7      457.32      497.13      4.61 o 
   3   2   7     1177.26     1269.78     16.31 o 
   4   2   7     3143.09     3305.07     42.86 o 
   5   2   7     1166.51     1240.40     16.12 o 
   6   2   7        9.54       11.22      1.30 o 
   7   2   7      406.97      450.48      6.69 o 
   8   2   7      210.29      215.50      4.42 o 
   9   2   7      219.74      244.30      5.39 o 
  10   2   7     1057.01     1055.61     15.88 o 
  11   2   7        5.09        5.74      2.17 o 
  12   2   7      402.79      425.48      8.09 o 
  13   2   7        2.55        0.62      2.83 o 
  14   2   7        1.36        4.78      4.30 o 
   1   3   7       80.33       95.32      1.83 o 
   2   3   7      543.73      599.44      6.27 o 
   3   3   7     1072.19     1144.99     10.25 o 
   4   3   7      634.73      666.04      8.38 o 
   5   3   7      150.75      135.60      2.68 o 
   6   3   7     1969.92     2042.60     24.36 o 
   7   3   7      259.63      267.62      4.72 o 
   8   3   7      168.76      168.67      4.09 o 
   9   3   7       92.21       97.81      3.53 o 
  10   3   7       51.52       39.44      3.26 o 
  11   3   7        9.04        7.18      2.48 o 
  12   3   7      522.00      488.04     11.85 o 
  13   3   7       75.66       69.01      5.12 o 
  14   3   7        2.90       -3.50      7.77 o 
   0   4   7     1561.96     1535.74     16.06 o 
   1   4   7      438.71      457.03      5.30 o 
   2   4   7      131.65      141.66      2.40 o 
   3   4   7       49.80       50.56      1.62 o 
   4   4   7       54.84       58.67      1.78 o 
   5   4   7      277.01      279.81      4.21 o 
   6   4   7       27.52       27.10      1.87 o 
   7   4   7       48.91       45.27      2.54 o 
   8   4   7       50.92       44.66      2.85 o 
   9   4   7       60.52       61.86      3.20 o 
  10   4   7      241.50      240.61      5.88 o 
  11   4   7       86.33       85.87      5.07 o 
  12   4   7        0.71       -2.60      2.60 o 
  13   4   7       43.27       36.39      5.36 o 
   1   5   7      759.65      782.09      5.93 o 
   2   5   7      628.34      543.08      5.23 o 
   3   5   7        0.17       -0.11      0.94 o 
   4   5   7        6.65       10.75      1.36 o 
   5   5   7       13.80       15.07      1.56 o 
   6   5   7     1576.84     1543.07     27.90 o 
   7   5   7     1781.07     1716.22     19.26 o 
   8   5   7      237.11      254.03      7.22 o 
   9   5   7       22.92       14.70      2.58 o 
  10   5   7      333.82      301.79      7.30 o 
  11   5   7      464.51      441.82      9.83 o 
  12   5   7        3.58       -0.91      3.35 o 
  13   5   7       78.77       71.55      8.06 o 
   0   6   7     1270.20     1229.04     12.69 o 
   1   6   7      390.78      361.63      4.75 o 
   2   6   7      205.68      196.24      3.95 o 
   3   6   7      935.59      943.77      8.33 o 
   4   6   7        0.01        0.23      1.32 o 
   5   6   7      245.59      249.59      4.71 o 
   6   6   7     1229.14     1138.47     12.49 o 
   7   6   7      159.18      165.07      4.87 o 
   8   6   7      240.61      218.39      6.13 o 
   9   6   7       79.54       85.22      4.52 o 
  10   6   7      247.62      246.81      6.95 o 
  11   6   7       21.93       11.42      3.18 o 
  12   6   7     1069.08     1152.52     20.82 o 
   1   7   7       65.28       55.27      3.05 o 
   2   7   7     1454.35     1377.72     11.55 o 
   3   7   7       96.72       88.93      3.43 o 
   4   7   7       44.52       41.42      2.60 o 
   5   7   7        0.06       -0.84      1.60 o 
   6   7   7      252.97      239.31      5.85 o 
   7   7   7      368.35      341.26      7.06 o 
   8   7   7       30.94       26.34      3.23 o 
   9   7   7       10.89        5.41      2.79 o 
  10   7   7       52.57       47.27      4.15 o 
  11   7   7       26.63       46.30      4.84 o 
  12   7   7      163.41      184.39     20.82 o 
   0   8   7      524.43      531.64     11.59 o 
   1   8   7        2.16       -0.66      1.81 o 
   2   8   7       81.50       80.54      4.16 o 
   3   8   7       20.56       26.81      2.79 o 
   4   8   7      201.67      173.16      5.21 o 
   5   8   7        0.71       -1.13      1.91 o 
   6   8   7       21.61       22.36      2.94 o 
   7   8   7       44.04       45.08      3.42 o 
   8   8   7       11.40       11.48      3.02 o 
   9   8   7      251.11      280.58      8.50 o 
  10   8   7       45.84       47.53      5.85 o 
   1   9   7        0.18       -1.68      2.06 o 
   2   9   7      125.15      110.16      5.11 o 
   3   9   7        7.42        6.15      2.56 o 
   4   9   7       56.23       57.92      4.14 o 
   5   9   7        0.61        0.24      2.16 o 
   6   9   7       32.34       32.25      3.52 o 
   7   9   7       16.07        8.01      2.91 o 
   8   9   7      110.54      124.30      6.67 o 
   9   9   7       20.68       17.32      9.90 o 
   0  10   7       74.55       86.28      6.64 o 
   1  10   7      328.77      370.89      8.80 o 
   2  10   7      503.70      524.75     10.33 o 
   3  10   7      151.01      155.61      6.25 o 
   4  10   7       17.74       15.85      3.35 o 
   5  10   7       10.73        7.66      2.96 o 
   6  10   7       47.64       57.18      4.77 o 
   7  10   7        8.12        9.83      6.90 o 
   1  11   7       26.77       15.81      3.96 o 
   2  11   7     1106.90     1182.32     21.27 o 
   3  11   7      147.64      138.99     13.36 o 
   4  11   7       24.79       24.77      7.79 o 
   0   0   8     7554.33     7292.23    140.30 o 
   1   0   8      548.48      511.27      8.78 o 
   2   0   8     2350.84     2291.90     43.74 o 
   3   0   8      158.20      137.23      3.09 o 
   4   0   8      129.75      135.62      7.95 o 
   5   0   8      774.24      727.07     12.15 o 
   6   0   8     1618.95     1707.01     21.01 o 
   7   0   8       36.77       37.78      3.35 o 
   8   0   8      361.26      347.99     10.98 o 
   9   0   8      429.60      434.89      9.92 o 
  10   0   8     1234.04     1247.65     27.46 o 
  11   0   8      388.06      354.61     10.06 o 
  12   0   8       16.99       14.20      3.84 o 
  13   0   8        1.15       -0.72      3.51 o 
  14   0   8      452.66      464.63     15.41 o 
  15   0   8      272.72      290.37     22.83 o 
   1   1   8      370.26      408.52      6.02 o 
   2   1   8        0.36        0.44      0.49 o 
   3   1   8      804.89      867.89     15.07 o 
   4   1   8      627.01      695.79     10.99 o 
   5   1   8      297.50      306.48      5.06 o 
   6   1   8      720.82      742.01     14.66 o 
   7   1   8        8.49        7.29      1.39 o 
   8   1   8        2.30        0.71      1.41 o 
   9   1   8       34.18       33.15      2.63 o 
  10   1   8        4.35        6.90      2.04 o 
  11   1   8      445.15      463.89      8.05 o 
  12   1   8       90.80       83.34      4.34 o 
  13   1   8        0.01       -0.83      2.45 o 
  14   1   8        3.33        2.58      3.06 o 
  15   1   8       34.84       30.27      8.61 o 
   0   2   8     1884.09     1830.99     18.81 o 
   1   2   8      812.73      804.64      8.17 o 
   2   2   8      501.81      525.08      5.01 o 
   3   2   8       23.93       33.75      1.39 o 
   4   2   8     1628.68     1831.68     19.18 o 
   5   2   8       27.71       33.23      1.47 o 
   6   2   8      474.36      551.96      9.53 o 
   7   2   8       21.75       15.10      1.69 o 
   8   2   8     1167.62     1139.14      9.83 o 
   9   2   8     1753.48     1604.98     27.19 o 
  10   2   8       80.28       95.99      4.07 o 
  11   2   8      136.19      122.06      4.66 o 
  12   2   8       77.44       74.16      4.20 o 
  13   2   8      302.04      280.72      7.74 o 
  14   2   8      362.97      420.00     11.50 o 
   1   3   8     8039.21     8493.10     76.96 o 
   2   3   8        4.06        6.69      0.81 o 
   3   3   8     1038.55     1170.14     10.37 o 
   4   3   8        0.02        2.35      0.89 o 
   5   3   8      215.82      274.52      4.21 o 
   6   3   8      108.72      111.58      3.02 o 
   7   3   8      143.53      154.36      3.82 o 
   8   3   8      159.98      144.63      3.92 o 
   9   3   8      174.96      153.71      4.26 o 
  10   3   8        1.50       -0.06      2.05 o 
  11   3   8       97.34       90.01      4.63 o 
  12   3   8        1.45       -1.51      2.39 o 
  13   3   8       21.70       21.73      3.56 o 
  14   3   8        0.98        7.97      6.37 o 
   0   4   8     1373.91     1361.37     11.02 o 
   1   4   8      791.49      821.31      5.41 o 
   2   4   8      399.14      364.88      3.71 o 
   3   4   8      223.00      221.31      3.10 o 
   4   4   8        3.02        2.70      0.96 o 
   5   4   8       34.61       29.06      1.79 o 
   6   4   8       71.61       89.02      3.04 o 
   7   4   8        0.05       -1.31      1.49 o 
   8   4   8      118.90      119.36      4.08 o 
   9   4   8      144.38      145.10      4.61 o 
  10   4   8       17.90       12.38      2.66 o 
  11   4   8        6.25        4.26      2.70 o 
  12   4   8      167.78      171.95      6.76 o 
  13   4   8      244.10      237.91      9.48 o 
  14   4   8       40.96       19.63     11.33 o 
   1   5   8     1120.86     1168.13      9.68 o 
   2   5   8        5.62       -0.92      0.92 o 
   3   5   8      303.82      298.91      3.97 o 
   4   5   8      267.29      234.86      3.93 o 
   5   5   8      545.69      537.44      7.74 o 
   6   5   8       35.78       28.31      2.21 o 
   7   5   8      558.76      525.44     15.39 o 
   8   5   8       70.07       62.95      3.71 o 
   9   5   8       89.79       90.36      4.47 o 
  10   5   8      213.40      197.38      6.18 o 
  11   5   8       93.92       84.23      5.22 o 
  12   5   8       14.48       12.15      3.46 o 
  13   5   8      230.57      293.23     16.13 o 
   0   6   8      563.03      596.15      8.36 o 
   1   6   8       32.33       31.75      1.90 o 
   2   6   8      134.56      135.35      3.20 o 
   3   6   8      387.08      391.16      5.95 o 
   4   6   8       62.54       68.70      2.88 o 
   5   6   8       55.07       51.39      2.65 o 
   6   6   8      314.30      323.57      5.95 o 
   7   6   8      274.84      264.51      5.96 o 
   8   6   8        4.23        4.58      2.32 o 
   9   6   8      335.18      297.39      7.99 o 
  10   6   8       11.95        7.35      2.81 o 
  11   6   8       76.66       45.46      4.59 o 
  12   6   8       15.65       19.23      4.50 o 
   1   7   8      124.58      153.23      4.40 o 
   2   7   8     1155.06     1091.80      9.65 o 
   3   7   8      627.79      595.83      8.51 o 
   4   7   8       55.05       40.33      2.61 o 
   5   7   8      830.78      865.73      9.24 o 
   6   7   8        2.32        1.66      1.93 o 
   7   7   8        0.76       -1.45      2.18 o 
   8   7   8       75.88       71.51      4.33 o 
   9   7   8       45.61       41.76      3.89 o 
  10   7   8      263.21      298.69      8.03 o 
  11   7   8      181.63      167.21      7.19 o 
   0   8   8      137.12      141.87      6.66 o 
   1   8   8      109.05       91.03      3.98 o 
   2   8   8        5.13        4.92      2.17 o 
   3   8   8       35.88       40.71      3.20 o 
   4   8   8       24.37       29.94      2.80 o 
   5   8   8      697.86      686.96      9.42 o 
   6   8   8      275.19      263.85      6.65 o 
   7   8   8       54.73       53.40      3.62 o 
   8   8   8      250.73      255.60      7.39 o 
   9   8   8       27.27       32.12      4.20 o 
  10   8   8        0.01       -1.88      3.52 o 
   1   9   8        1.71       -2.20      2.20 o 
   2   9   8      378.07      342.54      7.94 o 
   3   9   8        3.21        0.41      2.34 o 
   4   9   8      124.34      130.56      5.10 o 
   5   9   8      106.82      112.56      5.12 o 
   6   9   8      339.88      359.46      8.15 o 
   7   9   8       95.23      113.47      5.41 o 
   8   9   8       69.99       73.93      5.51 o 
   9   9   8      208.38      214.70     19.87 o 
   0  10   8       19.38        9.21      4.64 o 
   1  10   8       21.91       19.13      3.36 o 
   2  10   8       31.22       34.99      3.87 o 
   3  10   8       41.98       53.43      4.45 o 
   4  10   8        6.45        9.90      2.96 o 
   5  10   8       41.82       38.55      4.24 o 
   6  10   8        4.39       -0.53      4.21 o 
   7  10   8      423.96      457.91     19.71 o 
   1  11   8       22.53       10.76      6.52 o 
   2  11   8       38.52       54.94      7.37 o 
   3  11   8       80.77       85.12     10.52 o 
   1   1   9      206.35      219.47      4.25 o 
   2   1   9      647.78      675.57      8.41 o 
   3   1   9     1213.17     1262.50     15.08 o 
   4   1   9       45.26       53.41      1.76 o 
   5   1   9     1335.16     1330.69     17.43 o 
   6   1   9       60.93       63.20      2.42 o 
   7   1   9      611.87      595.66      7.81 o 
   8   1   9      288.90      303.24      5.73 o 
   9   1   9        0.00       -0.95      1.53 o 
  10   1   9      580.53      582.54     10.77 o 
  11   1   9      892.31      852.55     10.92 o 
  12   1   9      400.07      413.59      8.16 o 
  13   1   9       40.17       36.53      3.62 o 
  14   1   9      102.48      100.54      5.40 o 
   0   2   9      229.02      269.69      7.75 o 
   1   2   9     2653.27     2902.16     22.11 o 
   2   2   9     1898.80     1936.53     16.86 o 
   3   2   9        8.07       14.68      1.07 o 
   4   2   9      113.14      130.04      2.50 o 
   5   2   9      157.41      198.54      3.33 o 
   6   2   9       74.70       73.61      2.62 o 
   7   2   9       12.51       15.49      1.74 o 
   8   2   9        6.03        8.08      1.83 o 
   9   2   9       32.81       41.64      3.50 o 
  10   2   9      269.41      250.75      5.94 o 
  11   2   9        2.91       -1.30      2.01 o 
  12   2   9      116.55      134.03      5.16 o 
  13   2   9      190.57      204.20      6.95 o 
  14   2   9      129.55      144.30      7.68 o 
   1   3   9      199.19      208.93      2.63 o 
   2   3   9       53.09       49.81      1.50 o 
   3   3   9       34.79       24.55      1.25 o 
   4   3   9        6.07        1.83      0.93 o 
   5   3   9      546.13      554.46      5.95 o 
   6   3   9        4.64        1.60      1.27 o 
   7   3   9     1006.97     1021.53     13.87 o 
   8   3   9        0.02       -1.42      1.42 o 
   9   3   9      214.98      196.68      5.13 o 
  10   3   9      238.27      202.68      5.94 o 
  11   3   9       21.74       13.27      2.82 o 
  12   3   9       20.17       12.92      3.02 o 
  13   3   9       94.40      109.58      5.71 o 
  14   3   9      213.22      229.91     11.74 o 
   0   4   9      585.38      658.29      6.84 o 
   1   4   9     1003.01     1007.70      9.38 o 
   2   4   9      445.00      451.68      4.27 o 
   3   4   9      602.17      608.10      4.88 o 
   4   4   9      188.60      197.98      3.33 o 
   5   4   9      363.64      362.13      4.85 o 
   6   4   9       55.13       50.02      2.53 o 
   7   4   9       56.30       61.57      3.16 o 
   8   4   9      224.91      214.22      5.24 o 
   9   4   9      288.92      290.96      6.26 o 
  10   4   9        9.10        6.02      2.49 o 
  11   4   9        8.80        3.00      2.76 o 
  12   4   9       19.21       21.89      3.71 o 
  13   4   9      106.57      115.46      6.46 o 
   1   5   9       78.62       66.48      2.07 o 
   2   5   9       67.20       59.89      2.26 o 
   3   5   9       11.12        5.76      1.24 o 
   4   5   9      933.08      957.99      9.30 o 
   5   5   9      809.67      761.44     11.41 o 
   6   5   9       13.77       20.15      2.03 o 
   7   5   9      972.08      946.83     14.24 o 
   8   5   9      106.13       92.92      4.39 o 
   9   5   9      794.93      802.61     18.26 o 
  10   5   9      156.06      133.50      5.87 o 
  11   5   9        2.64        1.11      2.89 o 
  12   5   9       37.26       39.51      4.49 o 
  13   5   9        2.27       -0.48      6.21 o 
   0   6   9      122.57      101.06      3.94 o 
   1   6   9     1209.39     1154.52      8.66 o 
   2   6   9      550.72      495.68      5.74 o 
   3   6   9     2247.65     2263.41     15.62 o 
   4   6   9      509.54      472.60      6.36 o 
   5   6   9      299.05      271.72      5.03 o 
   6   6   9       26.65       17.14      2.37 o 
   7   6   9      137.07      134.22      4.90 o 
   8   6   9      195.84      181.39      5.80 o 
   9   6   9     1165.50     1157.10     23.15 o 
  10   6   9       92.61       82.73      4.82 o 
  11   6   9       29.11       20.04      3.87 o 
  12   6   9      307.45      356.60     12.29 o 
   1   7   9       26.08       24.44      2.29 o 
   2   7   9      175.67      145.57      4.15 o 
   3   7   9     2149.75     1992.74     13.73 o 
   4   7   9      138.59      125.79      3.87 o 
   5   7   9        0.01        0.40      1.88 o 
   6   7   9      249.56      248.39      6.08 o 
   7   7   9      146.30      125.25      5.56 o 
   8   7   9        0.72       -2.52      2.52 o 
   9   7   9        8.93        4.02      2.73 o 
  10   7   9       15.09        9.71      3.15 o 
  11   7   9      247.06      268.51      9.61 o 
   0   8   9      282.00      246.65      8.31 o 
   1   8   9       91.05       99.72      4.47 o 
   2   8   9      225.79      214.05      5.66 o 
   3   8   9      130.72      118.52      4.51 o 
   4   8   9       48.86       52.17      3.37 o 
   5   8   9      103.55      102.16      4.60 o 
   6   8   9      129.62      120.60      4.60 o 
   7   8   9      151.41      142.85      5.78 o 
   8   8   9      150.22      154.80      6.57 o 
   9   8   9        4.69        5.12      3.31 o 
  10   8   9        2.45        1.02      4.22 o 
   1   9   9       31.16       24.93      3.25 o 
   2   9   9       14.36        7.52      2.66 o 
   3   9   9        6.74        9.85      2.73 o 
   4   9   9      251.82      262.39      6.47 o 
   5   9   9       65.28       68.69      4.34 o 
   6   9   9      514.23      542.41      9.90 o 
   7   9   9      139.26      158.02      6.45 o 
   8   9   9       12.16       13.22      4.64 o 
   9   9   9      220.87      231.37     17.32 o 
   0  10   9      619.30      617.22     17.22 o 
   1  10   9      141.01      164.98      6.32 o 
   2  10   9       15.21        5.05      2.97 o 
   3  10   9      136.95      152.94      6.23 o 
   4  10   9       33.46       43.95      4.24 o 
   5  10   9       28.84       22.54      3.80 o 
   6  10   9       13.22       14.21      5.79 o 
   7  10   9       34.29       57.23     13.17 o 
   1  11   9      207.36      210.13     19.45 o 
   2  11   9       46.16       26.48      7.85 o 
   3  11   9        1.76       -5.05      6.50 o 
   0   0  10      701.76      701.95     23.13 o 
   1   0  10     5370.70     5556.15    126.85 o 
   2   0  10     1122.17     1129.81     22.35 o 
   3   0  10     2223.30     2397.19     49.81 o 
   4   0  10       64.25       68.15      4.02 o 
   5   0  10        9.52        8.59      1.74 o 
   6   0  10        2.86        0.73      1.78 o 
   7   0  10      293.76      313.92      7.96 o 
   8   0  10      395.22      369.49     15.88 o 
   9   0  10      117.96      103.41      5.65 o 
  10   0  10       13.58        7.82      3.07 o 
  11   0  10       73.17       76.08      5.74 o 
  12   0  10      163.94      160.23      7.85 o 
  13   0  10      139.53      111.82      7.45 o 
  14   0  10       43.88       40.30      5.73 o 
   1   1  10      631.27      710.31      8.68 o 
   2   1  10      196.30      190.12      2.42 o 
   3   1  10      920.91      941.85      9.79 o 
   4   1  10        0.04        1.10      0.75 o 
   5   1  10     2963.08     3191.86     45.57 o 
   6   1  10        1.53        0.91      1.08 o 
   7   1  10        0.26        0.35      1.38 o 
   8   1  10       64.07       62.98      3.20 o 
   9   1  10        3.10        3.25      1.84 o 
  10   1  10     1043.99      974.45     11.81 o 
  11   1  10       65.84       75.72      4.08 o 
  12   1  10      230.33      230.98      7.05 o 
  13   1  10       39.52       47.82      3.97 o 
  14   1  10        4.36        6.82      3.19 o 
   0   2  10    16373.90    16814.75    347.67 o 
   1   2  10     1363.86     1415.81     11.96 o 
   2   2  10     2470.95     2659.33     21.61 o 
   3   2  10      500.71      544.19      8.84 o 
   4   2  10        0.14       -0.59      0.76 o 
   5   2  10     1326.46     1388.19     17.25 o 
   6   2  10        3.90        3.20      1.27 o 
   7   2  10      426.01      424.67      7.01 o 
   8   2  10        6.93        3.62      1.70 o 
   9   2  10       18.18       11.71      2.19 o 
  10   2  10       67.59       61.60      3.58 o 
  11   2  10        1.19        0.30      2.17 o 
  12   2  10       30.49       30.61      3.33 o 
  13   2  10        1.90       -2.71      2.79 o 
  14   2  10       34.20       21.88      4.55 o 
   1   3  10      443.96      431.75      4.20 o 
   2   3  10     1625.99     1638.92     20.04 o 
   3   3  10      570.09      549.93      5.01 o 
   4   3  10       92.95      107.96      2.48 o 
   5   3  10       21.02       26.43      1.71 o 
   6   3  10      481.11      457.32      6.07 o 
   7   3  10      361.24      375.61      5.98 o 
   8   3  10      200.25      182.58      4.44 o 
   9   3  10       49.17       55.73      3.64 o 
  10   3  10      224.45      174.18      5.72 o 
  11   3  10       32.49       33.32      3.56 o 
  12   3  10      111.47       95.36      5.23 o 
  13   3  10       27.48       23.64      3.91 o 
  14   3  10      237.46      300.50     11.49 o 
   0   4  10     3792.92     3978.05     53.90 o 
   1   4  10       14.02        3.62      0.95 o 
   2   4  10      364.08      329.37      4.12 o 
   3   4  10        1.72       -0.87      0.87 o 
   4   4  10        3.25        3.79      1.14 o 
   5   4  10        1.41       -1.26      1.26 o 
   6   4  10      743.75      771.33     10.30 o 
   7   4  10        8.76       12.23      2.03 o 
   8   4  10       63.54       84.91      3.73 o 
   9   4  10      247.58      234.56      6.30 o 
  10   4  10      430.25      385.01      8.21 o 
  11   4  10      120.19      105.00      5.16 o 
  12   4  10       20.96       14.74      3.58 o 
  13   4  10        0.00       -0.70      3.58 o 
   1   5  10       10.48       21.28      1.47 o 
   2   5  10       18.54       12.39      1.36 o 
   3   5  10        4.38        4.35      1.25 o 
   4   5  10      963.30      930.91      9.20 o 
   5   5  10      523.36      434.13      6.25 o 
   6   5  10      127.27      134.12      4.22 o 
   7   5  10      333.42      281.95      5.97 o 
   8   5  10       86.53       74.39      4.08 o 
   9   5  10       14.52       18.45      2.89 o 
  10   5  10        0.01        0.08      2.63 o 
  11   5  10        2.46        2.28      3.03 o 
  12   5  10       39.77       37.78      4.60 o 
  13   5  10       25.17       13.81      7.01 o 
   0   6  10      137.46      147.14      4.66 o 
   1   6  10      295.46      274.91      4.44 o 
   2   6  10        1.21       -0.47      1.29 o 
   3   6  10        2.44       -1.41      1.41 o 
   4   6  10      106.32       99.47      3.33 o 
   5   6  10       74.44       76.64      3.38 o 
   6   6  10        3.66        4.28      1.96 o 
   7   6  10       36.67       22.79      2.83 o 
   8   6  10       38.55       42.71      3.56 o 
   9   6  10       63.80       63.12      4.24 o 
  10   6  10       17.69       20.07      3.58 o 
  11   6  10        2.20        0.75      3.09 o 
  12   6  10      115.77      131.18      8.54 o 
   1   7  10        5.28        8.26      1.86 o 
   2   7  10       58.88       44.97      2.79 o 
   3   7  10      527.55      480.19      6.89 o 
   4   7  10        0.80        1.59      1.67 o 
   5   7  10        4.99        2.34      1.99 o 
   6   7  10      215.36      216.91      5.83 o 
   7   7  10      626.29      587.99     10.91 o 
   8   7  10       41.90       51.28      4.42 o 
   9   7  10       96.06       92.16      5.95 o 
  10   7  10       13.76       17.26      3.57 o 
  11   7  10      418.52      447.14     13.43 o 
   0   8  10        0.00       -0.93      2.81 o 
   1   8  10      821.94      743.45     10.71 o 
   2   8  10       73.83       59.81      3.65 o 
   3   8  10      212.46      177.32      5.08 o 
   4   8  10      300.93      286.83      6.31 o 
   5   8  10        5.42        5.29      2.39 o 
   6   8  10       72.24       81.89      4.17 o 
   7   8  10       35.90       39.26      3.79 o 
   8   8  10        4.35        1.88      3.03 o 
   9   8  10       37.35       37.06      4.45 o 
  10   8  10        3.62        1.88      5.05 o 
   1   9  10        0.00       -1.73      2.31 o 
   2   9  10      104.23      106.14      5.13 o 
   3   9  10       14.38        6.05      2.50 o 
   4   9  10       60.79       55.35      4.01 o 
   5   9  10       15.05        9.37      2.81 o 
   6   9  10      117.18      115.04      5.42 o 
   7   9  10        2.36       -0.66      3.16 o 
   8   9  10        0.00        0.90      4.73 o 
   0  10  10      914.83      932.52     21.11 o 
   1  10  10      204.10      197.22      7.44 o 
   2  10  10      281.00      278.15      7.92 o 
   3  10  10       35.36       25.37      3.48 o 
   4  10  10       13.23       16.28      3.53 o 
   5  10  10       55.51       64.80      7.15 o 
   6  10  10        1.90       -2.02      9.31 o 
   1  11  10        2.11        0.59      9.43 o 
   2  11  10       79.03       70.28     13.88 o 
   1   1  11      275.89      259.43      3.28 o 
   2   1  11     1364.56     1614.18     27.86 o 
   3   1  11     2579.40     2865.05     37.00 o 
   4   1  11      144.50      134.93      3.14 o 
   5   1  11      140.69      172.33      3.54 o 
   6   1  11      213.31      211.07      4.59 o 
   7   1  11      291.35      265.78      5.33 o 
   8   1  11      183.54      165.28      4.63 o 
   9   1  11       32.95       29.91      2.70 o 
  10   1  11      128.53      115.38      4.50 o 
  11   1  11      258.37      236.90      6.23 o 
  12   1  11       22.46       24.07      3.15 o 
  13   1  11       21.90       24.73      3.41 o 
  14   1  11        0.71       -1.42      3.22 o 
   0   2  11     1863.23     1933.45     34.81 o 
   1   2  11       85.59       84.30      1.88 o 
   2   2  11      271.41      313.33      3.34 o 
   3   2  11       12.92       13.04      1.02 o 
   4   2  11      116.91      107.85      2.63 o 
   5   2  11      266.34      266.08      4.45 o 
   6   2  11       18.89       16.99      1.75 o 
   7   2  11        4.77        3.57      1.56 o 
   8   2  11       60.70       69.81      3.41 o 
   9   2  11      199.59      194.25      5.25 o 
  10   2  11      182.54      167.36      5.78 o 
  11   2  11       75.47       73.27      4.14 o 
  12   2  11        7.56        4.81      2.76 o 
  13   2  11       23.61       22.23      3.68 o 
  14   2  11        0.80        1.77      4.37 o 
   1   3  11       13.44        7.02      0.91 o 
   2   3  11      751.93      737.14      8.68 o 
   3   3  11       78.05       93.31      2.38 o 
   4   3  11       19.82       10.47      1.21 o 
   5   3  11      154.95      134.34      3.59 o 
   6   3  11      172.49      190.18      4.17 o 
   7   3  11       77.08       72.85      3.36 o 
   8   3  11      156.18      154.21      4.61 o 
   9   3  11      135.70      129.00      4.88 o 
  10   3  11       32.61       29.88      3.23 o 
  11   3  11      649.55      692.50     11.22 o 
  12   3  11      133.31      136.86      5.90 o 
  13   3  11      118.36      129.39      6.19 o 
  14   3  11        2.74        1.90      7.42 o 
   0   4  11        9.03       21.13      1.84 o 
   1   4  11      606.85      639.25      5.05 o 
   2   4  11      141.86      162.86      2.70 o 
   3   4  11       42.48       48.55      2.11 o 
   4   4  11      279.55      261.43      4.24 o 
   5   4  11      325.66      318.55      5.86 o 
   6   4  11      694.07      697.71      8.53 o 
   7   4  11      366.42      352.06      6.44 o 
   8   4  11      676.93      678.14     10.82 o 
   9   4  11       58.79       72.61      4.13 o 
  10   4  11      315.68      287.95      7.32 o 
  11   4  11        2.03       -2.45      2.45 o 
  12   4  11       76.30       90.34      5.79 o 
  13   4  11        4.88        5.34      4.93 o 
   1   5  11      457.35      437.59      4.73 o 
   2   5  11      255.75      246.08      4.05 o 
   3   5  11     2626.58     2566.83     24.98 o 
   4   5  11      598.97      585.32      6.34 o 
   5   5  11      122.89      132.31      3.80 o 
   6   5  11      623.02      536.45      7.86 o 
   7   5  11       16.30       19.50      2.40 o 
   8   5  11       13.33        8.11      2.43 o 
   9   5  11       13.09        8.49      2.76 o 
  10   5  11       24.24       19.60      3.47 o 
  11   5  11      116.15      126.18      6.33 o 
  12   5  11       14.11       11.12      3.69 o 
  13   5  11       15.55       26.04     11.39 o 
   0   6  11      401.09      369.75      9.94 o 
   1   6  11      534.93      511.41      6.02 o 
   2   6  11      133.87      106.51      3.20 o 
   3   6  11      240.96      269.17      4.87 o 
   4   6  11        0.09        0.46      1.68 o 
   5   6  11      459.89      460.49      7.45 o 
   6   6  11      446.15      370.93      7.53 o 
   7   6  11       40.03       37.14      3.31 o 
   8   6  11       72.25       60.29      4.02 o 
   9   6  11        2.60        0.05      2.46 o 
  10   6  11       37.03       34.12      4.15 o 
  11   6  11       67.88       63.87      5.30 o 
  12   6  11       97.90      107.55      9.26 o 
   1   7  11      260.90      301.47      5.73 o 
   2   7  11       82.63       84.54      3.37 o 
   3   7  11        2.42        3.43      1.76 o 
   4   7  11        7.38        5.72      1.91 o 
   5   7  11       42.08       32.72      2.98 o 
   6   7  11      270.55      240.97      7.16 o 
   7   7  11       24.81       23.84      3.46 o 
   8   7  11        0.06       -0.98      2.70 o 
   9   7  11       37.04       29.51      3.99 o 
  10   7  11        0.00       -2.88      3.07 o 
  11   7  11      232.37      250.51     18.27 o 
   0   8  11       24.47       21.31      4.39 o 
   1   8  11      114.45      115.24      4.81 o 
   2   8  11       21.03       18.39      2.65 o 
   3   8  11      172.31      169.25      5.02 o 
   4   8  11      135.14      135.80      5.00 o 
   5   8  11      142.19      152.89      5.38 o 
   6   8  11        8.42        4.44      2.51 o 
   7   8  11      717.77      725.67     11.93 o 
   8   8  11        0.81       -2.52      2.95 o 
   9   8  11       76.61       88.01      5.89 o 
  10   8  11        2.00        6.92      9.70 o 
   1   9  11        0.82       -1.00      2.59 o 
   2   9  11      237.71      271.64      7.34 o 
   3   9  11      184.58      186.36      5.62 o 
   4   9  11       62.91       81.91      4.63 o 
   5   9  11      170.51      183.11      6.20 o 
   6   9  11        1.40       -0.06      2.87 o 
   7   9  11      187.09      202.66      7.83 o 
   8   9  11       56.21       67.07      7.91 o 
   0  10  11       24.52       23.35      5.50 o 
   1  10  11       57.99       61.79      5.09 o 
   2  10  11       49.04       56.40      4.60 o 
   3  10  11       87.05       96.32      5.57 o 
   4  10  11       27.30       31.95      4.04 o 
   5  10  11      100.03      145.60     10.25 o 
   1  11  11      190.96      178.87     18.62 o 
   0   0  12      512.34      547.20     17.14 o 
   1   0  12       40.43       35.68      1.97 o 
   2   0  12       16.29       12.59      1.39 o 
   3   0  12       62.69       65.10      2.30 o 
   4   0  12     3193.87     3223.59     92.39 o 
   5   0  12       19.79       18.28      2.66 o 
   6   0  12      372.56      420.98     10.34 o 
   7   0  12      359.71      334.99      8.63 o 
   8   0  12     3629.34     3486.69    111.69 o 
   9   0  12      415.88      415.10     10.50 o 
  10   0  12        5.99        1.25      2.90 o 
  11   0  12       12.22        3.16      3.30 o 
  12   0  12       34.89       47.18      6.19 o 
  13   0  12      185.00      181.60     10.13 o 
  14   0  12        0.51       -1.57      5.03 o 
   1   1  12     1563.08     1549.91     20.35 o 
   2   1  12      230.82      264.08      5.36 o 
   3   1  12       32.55       37.20      1.35 o 
   4   1  12       98.19       83.72      2.65 o 
   5   1  12      214.76      207.03      3.93 o 
   6   1  12       36.29       32.88      2.35 o 
   7   1  12      555.28      569.89     10.19 o 
   8   1  12      402.21      359.99      6.63 o 
   9   1  12        6.86        7.90      2.10 o 
  10   1  12      109.23       92.90      4.25 o 
  11   1  12        0.68       -0.46      2.15 o 
  12   1  12       80.15       72.04      4.38 o 
  13   1  12       37.49       41.03      3.98 o 
  14   1  12       69.69       84.95      8.82 o 
   0   2  12     2467.53     2735.82     33.71 o 
   1   2  12      118.52      105.89      2.23 o 
   2   2  12      660.16      710.81      5.36 o 
   3   2  12        0.02       -0.24      0.78 o 
   4   2  12       95.90      108.13      2.73 o 
   5   2  12       36.12       37.87      2.17 o 
   6   2  12       29.70       36.43      2.24 o 
   7   2  12      260.80      252.21      5.99 o 
   8   2  12       12.33       16.22      2.23 o 
   9   2  12      953.56      898.77     13.00 o 
  10   2  12       76.96       74.18      3.97 o 
  11   2  12       10.11        6.80      2.41 o 
  12   2  12      310.25      345.87      8.56 o 
  13   2  12       20.38       11.32      3.38 o 
  14   2  12      160.51      196.84     14.02 o 
   1   3  12     1493.05     1500.91     13.51 o 
   2   3  12      317.40      291.71      3.62 o 
   3   3  12       36.13       34.53      1.70 o 
   4   3  12      461.01      473.91      5.64 o 
   5   3  12     1028.48     1012.47     13.04 o 
   6   3  12      682.69      645.30     11.29 o 
   7   3  12       23.54       28.49      2.54 o 
   8   3  12      150.91      141.57      4.53 o 
   9   3  12       25.69       26.67      2.92 o 
  10   3  12      601.70      558.92      9.86 o 
  11   3  12      592.27      625.63     10.89 o 
  12   3  12      233.02      252.71      7.64 o 
  13   3  12      237.36      251.30      7.93 o 
   0   4  12       31.34       26.82      2.20 o 
   1   4  12      172.39      172.22      2.75 o 
   2   4  12      112.81      118.77      2.70 o 
   3   4  12      352.50      316.64      4.33 o 
   4   4  12      144.73      132.11      3.56 o 
   5   4  12      100.04       84.90      3.42 o 
   6   4  12      115.48      114.02      3.91 o 
   7   4  12      576.12      512.17      7.80 o 
   8   4  12      572.50      533.34     12.92 o 
   9   4  12      438.40      393.99      9.15 o 
  10   4  12        5.24        3.13      2.54 o 
  11   4  12        0.79       -0.50      2.57 o 
  12   4  12        8.38        5.82      3.34 o 
  13   4  12        0.23       -2.75      4.75 o 
   1   5  12      287.68      279.63      3.96 o 
   2   5  12      259.47      259.75      4.26 o 
   3   5  12      614.99      613.13      7.01 o 
   4   5  12       74.21       70.71      3.06 o 
   5   5  12      253.55      258.87      5.53 o 
   6   5  12       33.68       32.26      2.74 o 
   7   5  12       84.79       76.54      3.81 o 
   8   5  12        4.72        6.64      2.40 o 
   9   5  12        7.78        5.90      2.79 o 
  10   5  12        0.33       -0.26      2.69 o 
  11   5  12        1.48        1.64      3.05 o 
  12   5  12      142.16      163.91      8.81 o 
   0   6  12      441.09      488.79      8.14 o 
   1   6  12      564.57      554.15      6.26 o 
   2   6  12      176.19      162.26      3.83 o 
   3   6  12      122.32      116.21      3.52 o 
   4   6  12      300.89      325.86      6.38 o 
   5   6  12     1002.63      951.02     13.16 o 
   6   6  12        0.63       -0.72      2.07 o 
   7   6  12       41.77       30.82      3.27 o 
   8   6  12        3.25       -0.23      2.42 o 
   9   6  12       41.42       41.03      4.16 o 
  10   6  12       48.93       51.11      4.69 o 
  11   6  12        0.04        0.04      3.23 o 
   1   7  12      111.32       91.91      3.67 o 
   2   7  12       57.78       41.84      2.71 o 
   3   7  12      390.54      370.75      6.26 o 
   4   7  12      867.62      811.07     12.54 o 
   5   7  12      308.72      314.57      7.46 o 
   6   7  12       38.61       32.14      3.63 o 
   7   7  12      127.27      124.03      5.72 o 
   8   7  12       84.39       98.23      5.63 o 
   9   7  12       84.59      104.98      5.96 o 
  10   7  12        1.31       -1.72      3.58 o 
  11   7  12       61.84       43.89     14.89 o 
   0   8  12      123.30      129.51      7.74 o 
   1   8  12       62.61       64.01      4.04 o 
   2   8  12       57.80       49.20      3.32 o 
   3   8  12      324.06      307.31      6.56 o 
   4   8  12       76.82       78.78      4.33 o 
   5   8  12       90.95       94.93      4.69 o 
   6   8  12       35.19       27.56      3.50 o 
   7   8  12       15.62       14.52      3.50 o 
   8   8  12       40.62       30.85      4.25 o 
   9   8  12        9.07        5.41      5.19 o 
   1   9  12        7.09        3.55      2.80 o 
   2   9  12       59.72       52.80      3.87 o 
   3   9  12      122.50      117.62      5.23 o 
   4   9  12        7.36        5.57      2.72 o 
   5   9  12       53.23       45.06      3.92 o 
   6   9  12        1.17       -2.83      2.83 o 
   7   9  12        9.03       13.21      4.60 o 
   0  10  12        0.16       -2.09      4.30 o 
   1  10  12       17.34       17.53      3.90 o 
   2  10  12       60.05       72.90      5.01 o 
   3  10  12       60.50       75.85      5.14 o 
   4  10  12        4.60        5.59      5.33 o 
   5  10  12       58.54       54.21     12.75 o 
   1   1  13     1281.12     1397.95     23.01 o 
   2   1  13      362.49      336.64      5.03 o 
   3   1  13      158.57      162.60      2.58 o 
   4   1  13       43.90       37.05      2.03 o 
   5   1  13        1.73       -0.94      1.29 o 
   6   1  13      234.70      227.17      4.99 o 
   7   1  13      646.36      614.89      9.71 o 
   8   1  13      128.23      137.65      4.68 o 
   9   1  13     1038.27      992.79     16.39 o 
  10   1  13      397.13      419.83      7.95 o 
  11   1  13        2.12       -1.41      2.18 o 
  12   1  13       26.95       23.22      3.29 o 
  13   1  13       30.51       34.94      3.87 o 
  14   1  13        2.29       -1.84     10.68 o 
   0   2  13     1881.55     1944.89     43.72 o 
   1   2  13       33.44       21.75      1.31 o 
   2   2  13      152.64      158.88      2.70 o 
   3   2  13      885.91      967.39     12.76 o 
   4   2  13        3.82        0.88      1.15 o 
   5   2  13      201.11      190.35      4.07 o 
   6   2  13      120.65      115.20      3.81 o 
   7   2  13        5.80        5.48      1.80 o 
   8   2  13       69.08       72.00      3.59 o 
   9   2  13      185.74      202.70      5.55 o 
  10   2  13      373.75      332.58      7.60 o 
  11   2  13       75.67       76.75      4.27 o 
  12   2  13      351.94      370.33      9.00 o 
  13   2  13       50.50       50.01      4.64 o 
   1   3  13      198.02      205.20      3.34 o 
   2   3  13      111.99      114.38      2.46 o 
   3   3  13      818.51      840.80      8.67 o 
   4   3  13        0.10       -1.06      1.23 o 
   5   3  13      178.56      160.73      3.95 o 
   6   3  13      249.61      238.31      4.85 o 
   7   3  13      185.26      159.97      5.69 o 
   8   3  13       58.32       62.71      3.81 o 
   9   3  13      289.87      263.42      6.81 o 
  10   3  13        0.50       -1.23      2.26 o 
  11   3  13       14.16        8.17      2.95 o 
  12   3  13      105.15      113.08      5.83 o 
  13   3  13        2.13        4.03      4.55 o 
   0   4  13       57.16       50.03      2.59 o 
   1   4  13       78.57       75.15      2.07 o 
   2   4  13      540.64      531.81      6.06 o 
   3   4  13      330.29      331.75      5.59 o 
   4   4  13       13.67       13.30      1.81 o 
   5   4  13      628.81      603.91      8.02 o 
   6   4  13      260.00      241.26      5.44 o 
   7   4  13       23.78       17.81      2.37 o 
   8   4  13        5.86        1.38      2.10 o 
   9   4  13      225.65      208.75      6.29 o 
  10   4  13       12.82        7.58      2.75 o 
  11   4  13       60.10       65.80      4.65 o 
  12   4  13       32.68       40.72      4.68 o 
   1   5  13     1255.76     1169.84      8.48 o 
   2   5  13     1787.57     1823.78     16.94 o 
   3   5  13      777.80      748.81      8.14 o 
   4   5  13       34.77       32.93      2.41 o 
   5   5  13     1624.90     1488.51     23.54 o 
   6   5  13        0.23       -1.67      1.67 o 
   7   5  13       11.11        9.50      2.25 o 
   8   5  13       86.11       91.40      4.69 o 
   9   5  13        5.39       11.79      2.97 o 
  10   5  13        7.39        9.13      3.20 o 
  11   5  13       30.50       25.23      4.08 o 
  12   5  13       46.07       71.89     10.26 o 
   0   6  13      143.38      112.75      4.13 o 
   1   6  13      154.82      145.76      3.55 o 
   2   6  13      206.44      182.04      4.08 o 
   3   6  13      625.45      545.84     10.33 o 
   4   6  13       38.72       32.86      3.00 o 
   5   6  13        2.88       -0.32      2.00 o 
   6   6  13        8.93        6.31      2.42 o 
   7   6  13       74.99       71.72      4.25 o 
   8   6  13       83.30       86.36      4.73 o 
   9   6  13      114.06      143.00      6.33 o 
  10   6  13       85.03       86.27      5.68 o 
  11   6  13        0.11       -2.51      4.64 o 
   1   7  13       87.22       91.22      3.54 o 
   2   7  13       53.38       49.09      2.88 o 
   3   7  13        0.10        0.00      1.84 o 
   4   7  13       12.84       10.84      2.35 o 
   5   7  13        0.25        2.29      2.48 o 
   6   7  13      140.95      130.32      5.80 o 
   7   7  13      228.04      230.58      7.45 o 
   8   7  13       53.12       60.71      4.85 o 
   9   7  13        0.00       -1.28      3.37 o 
  10   7  13       31.50       28.58      7.36 o 
   0   8  13       18.87       19.06      4.54 o 
   1   8  13       40.10       43.92      3.39 o 
   2   8  13      105.63      104.07      4.29 o 
   3   8  13      527.16      537.21      9.19 o 
   4   8  13      331.11      330.99      7.49 o 
   5   8  13      264.88      257.24      6.83 o 
   6   8  13        0.98        0.19      2.56 o 
   7   8  13        0.28       -2.78      2.96 o 
   8   8  13       36.72       26.58      4.21 o 
   9   8  13       35.87       48.69     12.75 o 
   1   9  13      138.24      124.95      5.93 o 
   2   9  13      265.43      268.84      7.76 o 
   3   9  13       62.47       78.21      4.55 o 
   4   9  13       20.33       21.17      3.32 o 
   5   9  13      148.24      140.27      6.23 o 
   6   9  13       53.94       56.73      5.13 o 
   7   9  13       98.74      100.17     15.89 o 
   0  10  13       39.41       34.27      6.03 o 
   1  10  13       11.96        7.86      3.53 o 
   2  10  13      157.28      188.40      7.66 o 
   3  10  13        9.38       10.61      6.67 o 
   4  10  13      134.76      163.13     12.29 o 
   5  10  13       18.93       13.46     10.02 o 
   0   0  14     4115.08     4444.90    145.43 o 
   1   0  14       20.84       18.48      1.79 o 
   2   0  14      490.01      531.46      6.59 o 
   3   0  14       28.43       17.65      2.47 o 
   4   0  14        3.96        1.31      1.78 o 
   5   0  14     3368.15     3169.63     45.01 o 
   6   0  14      420.26      366.21      9.02 o 
   7   0  14      420.52      396.11     13.18 o 
   8   0  14       37.64       31.54      4.03 o 
   9   0  14     2987.76     2817.47     77.47 o 
  10   0  14       91.82       97.03      6.31 o 
  11   0  14       12.20        4.56      3.55 o 
  12   0  14       54.13       61.97      6.05 o 
  13   0  14      222.00      219.15      9.92 o 
   1   1  14     1401.43     1457.23     19.78 o 
   2   1  14      167.19      133.43      3.43 o 
   3   1  14       11.26       10.33      1.24 o 
   4   1  14      684.35      674.55     10.93 o 
   5   1  14      922.73      928.31     13.41 o 
   6   1  14     1129.85     1090.36     16.45 o 
   7   1  14      142.65      133.38      4.34 o 
   8   1  14       31.56       37.81      2.93 o 
   9   1  14       19.56       20.49      2.71 o 
  10   1  14      104.30      101.81      4.58 o 
  11   1  14      140.65      151.20      5.46 o 
  12   1  14       46.66       44.74      3.94 o 
  13   1  14       74.01       80.09      4.98 o 
   0   2  14      354.45      412.52     11.27 o 
   1   2  14       47.19       58.65      2.06 o 
   2   2  14      240.30      217.40      3.44 o 
   3   2  14      185.35      192.45      3.40 o 
   4   2  14      294.91      288.17      4.93 o 
   5   2  14        0.20       -0.95      1.29 o 
   6   2  14     1625.97     1625.61     30.57 o 
   7   2  14       80.83       71.21      3.47 o 
   8   2  14       50.78       45.25      3.36 o 
   9   2  14      256.30      235.73      6.03 o 
  10   2  14       84.34       76.07      4.24 o 
  11   2  14      158.94      158.90      5.64 o 
  12   2  14      188.32      173.66      6.66 o 
  13   2  14      197.13      215.50      9.08 o 
   1   3  14      539.09      531.35      6.12 o 
   2   3  14       12.74       26.29      1.52 o 
   3   3  14      113.06      121.23      2.82 o 
   4   3  14      417.57      388.94      6.31 o 
   5   3  14       32.27       26.41      2.21 o 
   6   3  14        2.18        2.24      1.76 o 
   7   3  14      170.51      146.13      4.54 o 
   8   3  14       77.44       83.89      4.34 o 
   9   3  14        0.78        0.76      2.22 o 
  10   3  14        8.16       10.55      2.79 o 
  11   3  14       18.43       11.87      3.16 o 
  12   3  14      182.31      166.81      6.66 o 
  13   3  14       93.18      116.96     17.02 o 
   0   4  14      101.59      119.40      3.72 o 
   1   4  14        2.89        1.58      1.09 o 
   2   4  14       12.84       11.49      1.37 o 
   3   4  14      347.57      380.58      6.49 o 
   4   4  14      565.75      535.26     11.28 o 
   5   4  14      619.09      568.75      8.58 o 
   6   4  14      117.38      114.84      4.13 o 
   7   4  14       72.96       62.81      3.83 o 
   8   4  14      155.69      168.96      5.59 o 
   9   4  14      127.13      105.51      4.98 o 
  10   4  14      384.18      385.88      8.93 o 
  11   4  14        9.24        2.28      2.80 o 
  12   4  14       19.50       22.03      5.02 o 
   1   5  14     1003.52     1045.61      8.61 o 
   2   5  14     1831.75     1767.61     15.83 o 
   3   5  14      161.38      144.67      3.99 o 
   4   5  14      301.41      265.01      5.64 o 
   5   5  14      526.35      487.01      8.87 o 
   6   5  14      182.51      185.38      5.19 o 
   7   5  14      164.15      166.20      5.14 o 
   8   5  14       85.96       67.34      4.22 o 
   9   5  14      121.51      123.83      5.93 o 
  10   5  14       23.34       21.14      3.65 o 
  11   5  14      194.73      205.99      7.84 o 
   0   6  14      154.13      160.04      5.33 o 
   1   6  14      579.12      566.08      6.54 o 
   2   6  14        1.75       -0.04      1.50 o 
   3   6  14      174.41      169.56      4.56 o 
   4   6  14        7.74        2.28      2.08 o 
   5   6  14        1.55       -1.57      2.13 o 
   6   6  14        1.97        0.69      2.18 o 
   7   6  14       54.90       52.06      3.86 o 
   8   6  14      627.71      613.63     11.68 o 
   9   6  14        7.49        9.23      3.21 o 
  10   6  14       11.69        9.18      3.60 o 
  11   6  14        7.68        2.75      7.89 o 
   1   7  14     1161.33     1089.32     11.45 o 
   2   7  14       97.82       87.32      3.64 o 
   3   7  14        0.58       -0.17      1.87 o 
   4   7  14       84.91       75.55      4.32 o 
   5   7  14      658.35      653.98     11.50 o 
   6   7  14       80.19       67.19      4.76 o 
   7   7  14       85.41       86.89      5.38 o 
   8   7  14       66.22       81.70      5.48 o 
   9   7  14        4.16        1.84      3.52 o 
   0   8  14        0.00       -0.64      3.46 o 
   1   8  14       11.99        6.70      2.38 o 
   2   8  14       26.33       27.38      3.13 o 
   3   8  14        1.48        2.76      2.36 o 
   4   8  14        6.30        0.15      2.42 o 
   5   8  14        7.76        5.02      2.77 o 
   6   8  14       19.77       37.19      3.99 o 
   7   8  14       86.58      101.44      6.01 o 
   8   8  14        0.19       -2.27      3.96 o 
   9   8  14      187.06      213.03     20.16 o 
   1   9  14      100.70       90.26      5.11 o 
   2   9  14      157.38      147.07      6.52 o 
   3   9  14       38.27       52.43      4.02 o 
   4   9  14        0.30        0.06      2.86 o 
   5   9  14       19.81       22.53      3.79 o 
   6   9  14       30.45       42.08      6.63 o 
   7   9  14        5.19       12.57      9.31 o 
   0  10  14       25.30       34.24      7.70 o 
   1  10  14       34.90       31.62      4.90 o 
   2  10  14        0.15       -3.07      5.66 o 
   3  10  14        2.44       -2.79      8.01 o 
   4  10  14        3.77       23.43     11.80 o 
   1   1  15      376.01      362.31      6.26 o 
   2   1  15       24.03       25.94      1.56 o 
   3   1  15      815.59      831.54     10.89 o 
   4   1  15        7.42        7.22      1.66 o 
   5   1  15       19.25       16.53      2.04 o 
   6   1  15     1706.17     1652.50     29.81 o 
   7   1  15     1865.16     1787.00     24.51 o 
   8   1  15      257.87      260.45      6.10 o 
   9   1  15        1.00       -1.07      1.93 o 
  10   1  15      117.43      114.71      4.84 o 
  11   1  15       87.61       85.26      4.66 o 
  12   1  15       15.01       12.31      3.03 o 
  13   1  15       21.46       21.34      4.64 o 
   0   2  15       19.78       18.39      2.09 o 
   1   2  15      663.12      659.16      9.59 o 
   2   2  15      115.21      104.28      2.68 o 
   3   2  15       71.12       64.98      2.37 o 
   4   2  15      466.93      461.83      6.85 o 
   5   2  15      367.75      363.93      6.31 o 
   6   2  15        6.70        4.11      1.82 o 
   7   2  15       26.81       22.00      2.47 o 
   8   2  15       51.89       50.61      3.33 o 
   9   2  15        6.31        1.80      2.11 o 
  10   2  15       15.18       17.00      2.83 o 
  11   2  15      101.22      118.80      5.77 o 
  12   2  15        5.38        1.77      3.01 o 
  13   2  15      113.56      145.30     18.15 o 
   1   3  15     1442.01     1439.27     16.70 o 
   2   3  15       30.58       30.03      1.74 o 
   3   3  15     3025.09     2915.22     37.36 o 
   4   3  15       31.65       26.92      2.17 o 
   5   3  15      577.59      569.81      8.50 o 
   6   3  15       97.35      101.72      3.96 o 
   7   3  15      234.63      209.31      5.42 o 
   8   3  15       99.77      102.25      4.65 o 
   9   3  15      185.72      174.46      5.90 o 
  10   3  15       41.86       34.11      3.63 o 
  11   3  15        6.91        7.14      2.97 o 
  12   3  15       43.64       57.51      4.81 o 
  13   3  15       93.56      110.43     16.25 o 
   0   4  15      138.57      145.80      4.16 o 
   1   4  15     2430.36     2416.90     22.57 o 
   2   4  15      266.88      267.93      3.97 o 
   3   4  15     2522.46     2504.04     29.24 o 
   4   4  15     1307.17     1300.93     16.22 o 
   5   4  15      394.85      379.33      8.79 o 
   6   4  15      312.41      303.33      8.94 o 
   7   4  15      100.84       95.29      4.50 o 
   8   4  15       51.80       41.76      3.52 o 
   9   4  15       25.48       29.07      3.35 o 
  10   4  15      123.56      121.34      5.53 o 
  11   4  15       41.88       43.67      4.21 o 
  12   4  15       42.60       38.43      8.24 o 
   1   5  15      274.51      258.92      4.38 o 
   2   5  15      430.48      442.16      5.57 o 
   3   5  15        3.11        2.11      1.53 o 
   4   5  15      141.15      139.19      4.42 o 
   5   5  15       48.87       44.67      3.15 o 
   6   5  15      515.43      499.47      8.22 o 
   7   5  15       26.31       19.71      2.94 o 
   8   5  15      159.06      161.04      5.84 o 
   9   5  15       35.39       41.00      4.18 o 
  10   5  15       18.64       19.81      3.77 o 
  11   5  15        8.52        6.42      4.26 o 
   0   6  15        5.37       11.13      2.52 o 
   1   6  15      101.62      102.83      3.11 o 
   2   6  15       90.88       91.67      3.66 o 
   3   6  15      796.66      782.18     14.75 o 
   4   6  15       86.90       88.54      4.31 o 
   5   6  15      136.81      133.90      5.54 o 
   6   6  15       85.25       67.52      4.17 o 
   7   6  15        1.53       -1.69      2.36 o 
   8   6  15        4.48        3.32      2.91 o 
   9   6  15      420.47      420.37     13.01 o 
  10   6  15      357.79      418.84     10.72 o 
  11   6  15      237.90      257.75     21.77 o 
   1   7  15       11.06       12.69      2.14 o 
   2   7  15       69.95       69.90      3.66 o 
   3   7  15       80.41       89.63      4.03 o 
   4   7  15       33.15       41.49      3.89 o 
   5   7  15       35.90       30.79      3.78 o 
   6   7  15       74.30       89.80      5.33 o 
   7   7  15        2.07       -0.55      2.93 o 
   8   7  15        0.57       -0.94      3.34 o 
   9   7  15       45.46       53.36      7.17 o 
   0   8  15        3.39        8.20      3.56 o 
   1   8  15      506.88      515.33      9.04 o 
   2   8  15       21.51       24.93      3.33 o 
   3   8  15      420.87      429.69      8.52 o 
   4   8  15       39.55       36.55      3.81 o 
   5   8  15        0.01       -1.88      2.60 o 
   6   8  15        1.09       -1.51      3.03 o 
   7   8  15       29.96       27.40      4.17 o 
   8   8  15        6.27        0.77      8.24 o 
   1   9  15       12.78       14.84      3.28 o 
   2   9  15        0.02       -0.75      2.97 o 
   3   9  15       39.43       49.42      4.40 o 
   4   9  15        5.31        4.94      3.13 o 
   5   9  15      183.52      226.11     10.09 o 
   6   9  15       75.89       91.74     10.66 o 
   0  10  15        3.71       -3.98      5.65 o 
   1  10  15      118.53      138.41     11.97 o 
   2  10  15       21.54       26.38      7.57 o 
   3  10  15        0.23       -4.57     10.08 o 
   0   0  16     1082.54     1087.68     47.79 o 
   1   0  16     1636.82     1615.58     43.38 o 
   2   0  16       35.42       44.46      2.60 o 
   3   0  16      631.23      593.03     10.72 o 
   4   0  16      345.11      392.01      9.04 o 
   5   0  16     1506.49     1411.08     26.75 o 
   6   0  16      276.44      270.08      9.96 o 
   7   0  16      139.22      136.39      6.49 o 
   8   0  16      618.37      579.82     16.60 o 
   9   0  16      658.53      658.46     22.22 o 
  10   0  16        0.09       -0.45      3.13 o 
  11   0  16       64.74       49.20      5.63 o 
  12   0  16       64.54       60.36      6.38 o 
  13   0  16       12.38        5.81      8.84 o 
   1   1  16      137.66      162.85      3.01 o 
   2   1  16      100.09      105.85      2.89 o 
   3   1  16     1441.06     1422.74     16.52 o 
   4   1  16        0.88       -0.93      1.46 o 
   5   1  16     1008.17     1019.19     19.52 o 
   6   1  16      347.00      323.57      6.36 o 
   7   1  16      496.21      446.88      7.66 o 
   8   1  16      253.88      248.06      6.10 o 
   9   1  16      250.19      232.10      6.13 o 
  10   1  16       41.31       35.51      3.44 o 
  11   1  16      203.98      215.24      6.59 o 
  12   1  16       58.63       54.95      4.36 o 
  13   1  16       81.37      121.82     16.84 o 
   0   2  16      659.57      689.57     13.88 o 
   1   2  16       24.88       31.57      1.83 o 
   2   2  16     2595.26     2617.20     44.48 o 
   3   2  16       35.01       31.74      2.05 o 
   4   2  16      559.46      553.49      7.00 o 
   5   2  16        3.43        1.43      1.63 o 
   6   2  16      118.50      112.27      4.06 o 
   7   2  16        6.24        4.37      1.99 o 
   8   2  16       56.19       53.63      3.65 o 
   9   2  16      191.63      185.91      5.70 o 
  10   2  16      116.39      129.07      5.18 o 
  11   2  16       60.73       63.31      4.72 o 
  12   2  16       34.47       23.50      3.92 o 
   1   3  16      435.08      433.45      5.28 o 
   2   3  16      364.97      347.67      4.89 o 
   3   3  16       68.53       91.37      3.13 o 
   4   3  16      101.28      111.03      3.65 o 
   5   3  16     1531.51     1477.60     17.67 o 
   6   3  16      102.00      100.57      4.03 o 
   7   3  16      107.19      121.41      4.45 o 
   8   3  16        0.10       -2.15      2.15 o 
   9   3  16        0.27       -0.67      2.38 o 
  10   3  16      227.44      200.84      6.72 o 
  11   3  16      161.55      164.12      6.51 o 
  12   3  16      256.90      258.52     12.36 o 
   0   4  16       21.75       15.09      2.53 o 
   1   4  16     2229.25     2092.75     22.41 o 
   2   4  16       36.81       35.01      2.04 o 
   3   4  16        1.46        1.84      1.68 o 
   4   4  16      347.70      327.37      6.29 o 
   5   4  16     1885.96     1774.21     21.20 o 
   6   4  16        8.84        7.59      2.35 o 
   7   4  16        0.17       -1.13      2.12 o 
   8   4  16      203.90      181.98      6.08 o 
   9   4  16        0.15       -2.32      2.32 o 
  10   4  16        7.63        5.00      2.85 o 
  11   4  16       93.95      110.60      5.88 o 
   1   5  16      767.90      771.32      7.73 o 
   2   5  16      455.04      448.33      6.03 o 
   3   5  16        5.27        4.55      1.80 o 
   4   5  16       12.24        8.61      2.13 o 
   5   5  16       48.23       46.58      3.25 o 
   6   5  16      306.54      305.14      6.69 o 
   7   5  16     1088.72     1070.71     16.25 o 
   8   5  16      254.01      261.31      7.29 o 
   9   5  16       12.85       16.02      3.48 o 
  10   5  16        0.03       -1.37      3.10 o 
  11   5  16      251.99      273.77     22.77 o 
   0   6  16       53.55       32.65      3.24 o 
   1   6  16      108.47       93.59      3.27 o 
   2   6  16       97.17       90.44      3.53 o 
   3   6  16        1.50        0.27      1.95 o 
   4   6  16       23.71       16.82      2.72 o 
   5   6  16        2.35       -0.65      2.34 o 
   6   6  16        7.93        6.55      2.60 o 
   7   6  16        1.05        2.41      2.69 o 
   8   6  16       18.24       21.81      3.68 o 
   9   6  16      111.32      116.37      6.38 o 
  10   6  16       12.72       18.86     10.44 o 
   1   7  16       44.92       40.93      2.93 o 
   2   7  16       39.81       40.20      3.07 o 
   3   7  16      419.02      414.80      8.54 o 
   4   7  16       18.35       12.88      3.08 o 
   5   7  16        0.63       -0.53      2.67 o 
   6   7  16        5.31        3.90      3.11 o 
   7   7  16        9.35        9.55      3.29 o 
   8   7  16      198.04      202.77      8.53 o 
   9   7  16      247.55      306.92     23.13 o 
   0   8  16       56.52       61.12      5.69 o 
   1   8  16       15.14       14.87      2.88 o 
   2   8  16      229.18      251.34      7.25 o 
   3   8  16      176.63      192.24      7.16 o 
   4   8  16       19.89       24.29      3.87 o 
   5   8  16       29.82       31.76      3.83 o 
   6   8  16        3.16        2.46      3.27 o 
   7   8  16        1.72       -2.47      4.62 o 
   8   8  16      144.00      124.43     16.31 o 
   1   9  16       46.62       53.81      4.46 o 
   2   9  16       82.50       82.44      5.23 o 
   3   9  16        3.58        5.36      3.34 o 
   4   9  16       16.50       14.49      4.74 o 
   5   9  16        5.99        7.49      6.58 o 
   0  10  16        3.17        6.23      8.84 o 
   1  10  16      207.32      229.90     14.55 o 
   1   1  17        3.54        4.07      1.22 o 
   2   1  17      185.83      192.74      4.12 o 
   3   1  17      314.07      304.00      5.67 o 
   4   1  17     1176.36     1109.48     14.80 o 
   5   1  17      334.72      353.46      6.56 o 
   6   1  17       22.83       14.62      2.30 o 
   7   1  17       28.14       30.39      2.85 o 
   8   1  17      142.24      145.78      4.99 o 
   9   1  17      101.41      109.87      4.79 o 
  10   1  17       26.04       33.33      3.42 o 
  11   1  17       19.50       19.39      3.28 o 
  12   1  17        3.87       -0.70      2.85 o 
   0   2  17      123.20      127.57      4.10 o 
   1   2  17       42.03       51.95      2.24 o 
   2   2  17       36.30       38.11      2.19 o 
   3   2  17        2.97        3.21      1.56 o 
   4   2  17     1689.71     1662.23     17.85 o 
   5   2  17        7.50        2.22      1.72 o 
   6   2  17       65.28       58.43      3.39 o 
   7   2  17      145.27      134.04      4.66 o 
   8   2  17      146.73      144.30      5.03 o 
   9   2  17       14.81       10.95      2.58 o 
  10   2  17      354.04      370.45      8.16 o 
  11   2  17        1.13       -1.28      2.80 o 
  12   2  17       62.50       62.61      7.75 o 
   1   3  17       20.72       27.53      1.89 o 
   2   3  17      124.80      122.88      3.31 o 
   3   3  17      145.97      146.44      3.80 o 
   4   3  17     1056.75      988.08     13.45 o 
   5   3  17      291.68      287.10      6.12 o 
   6   3  17      882.57      821.71     13.96 o 
   7   3  17        0.53       -1.32      2.02 o 
   8   3  17      187.88      189.20      6.12 o 
   9   3  17       22.97       23.03      3.27 o 
  10   3  17      102.27      125.95      5.70 o 
  11   3  17        7.90        6.77      3.19 o 
  12   3  17        2.26       -2.43      8.42 o 
   0   4  17     2344.50     2286.67     31.31 o 
   1   4  17       96.41       91.24      2.92 o 
   2   4  17        1.64        1.56      1.42 o 
   3   4  17        2.41        0.65      1.67 o 
   4   4  17        0.02        1.25      1.87 o 
   5   4  17        0.68        1.34      2.07 o 
   6   4  17      463.21      441.78      8.52 o 
   7   4  17       26.36       28.35      3.19 o 
   8   4  17       11.42       10.83      2.85 o 
   9   4  17       11.58       13.50      3.05 o 
  10   4  17      104.31       92.67      5.38 o 
  11   4  17      157.30      181.27     10.14 o 
   1   5  17      569.76      504.08      6.83 o 
   2   5  17        2.02        1.59      1.60 o 
   3   5  17       97.74      101.34      4.05 o 
   4   5  17      103.60       99.93      4.20 o 
   5   5  17      151.74      144.68      4.89 o 
   6   5  17      520.70      503.36      9.28 o 
   7   5  17       78.66       66.43      4.44 o 
   8   5  17      262.76      273.14     10.55 o 
   9   5  17       82.37       90.87      5.74 o 
  10   5  17       76.05       70.40      5.52 o 
   0   6  17      652.52      608.62     10.19 o 
   1   6  17       28.10       32.16      2.49 o 
   2   6  17        2.06        0.68      1.99 o 
   3   6  17        4.33        0.73      2.21 o 
   4   6  17      141.18      136.74      5.28 o 
   5   6  17        1.10        0.12      2.49 o 
   6   6  17        6.36        3.84      2.83 o 
   7   6  17      144.10      145.97      6.39 o 
   8   6  17      146.79      142.70      6.60 o 
   9   6  17       69.43       82.05      5.81 o 
  10   6  17       73.64       78.23     14.23 o 
   1   7  17        3.93        2.10      2.14 o 
   2   7  17       76.82       73.84      3.91 o 
   3   7  17       10.63        6.64      2.49 o 
   4   7  17      122.40      108.12      5.70 o 
   5   7  17        3.46        2.16      2.85 o 
   6   7  17       47.69       48.20      4.55 o 
   7   7  17        2.07        0.54      3.45 o 
   8   7  17      155.16      210.52     16.13 o 
   0   8  17      163.46      187.69      8.54 o 
   1   8  17        0.26       -1.33      2.45 o 
   2   8  17        0.00       -1.37      2.50 o 
   3   8  17        0.42       -1.10      2.94 o 
   4   8  17        3.70        0.53      3.05 o 
   5   8  17        4.22        9.82      3.23 o 
   6   8  17       58.41       57.46      6.05 o 
   7   8  17        7.90        8.35      6.75 o 
   1   9  17        1.99        7.42      3.32 o 
   2   9  17      313.69      315.40      8.09 o 
   3   9  17      182.10      194.18      9.52 o 
   4   9  17      167.83      176.74     13.27 o 
   5   9  17       64.12       68.68     14.29 o 
   0   0  18       63.93       57.85      4.43 o 
   1   0  18     1256.59     1249.34     33.56 o 
   2   0  18       14.81       11.48      2.74 o 
   3   0  18      347.82      324.66      8.49 o 
   4   0  18      288.29      297.03      8.44 o 
   5   0  18      260.58      254.58      8.14 o 
   6   0  18      560.05      546.09     11.92 o 
   7   0  18     1225.40     1259.86     24.66 o 
   8   0  18     1263.73     1184.53     28.09 o 
   9   0  18      272.74      253.18      9.39 o 
  10   0  18        0.00       -1.13      3.43 o 
  11   0  18       70.65       82.95      6.88 o 
  12   0  18        2.16       -1.01      7.95 o 
   1   1  18        1.58       -0.16      1.13 o 
   2   1  18      459.89      460.03     11.08 o 
   3   1  18       19.83       18.04      2.21 o 
   4   1  18      158.42      158.69      4.59 o 
   5   1  18        0.85       -0.44      1.70 o 
   6   1  18      598.06      597.63     12.15 o 
   7   1  18        5.69        2.00      2.03 o 
   8   1  18      143.16      136.03      4.99 o 
   9   1  18        0.38       -2.15      2.15 o 
  10   1  18        7.81        4.76      2.58 o 
  11   1  18      276.08      266.76      7.50 o 
  12   1  18       25.90       22.67      7.69 o 
   0   2  18      715.90      670.19     14.65 o 
   1   2  18      309.95      291.42      4.81 o 
   2   2  18     1104.94     1072.39     22.25 o 
   3   2  18      741.53      740.51      9.73 o 
   4   2  18      301.47      270.77      5.81 o 
   5   2  18     1585.87     1460.32     18.16 o 
   6   2  18     1216.14     1170.91     21.54 o 
   7   2  18        3.32        2.25      2.07 o 
   8   2  18       19.11       12.87      2.59 o 
   9   2  18      101.32      116.62      4.98 o 
  10   2  18      260.82      252.85      7.58 o 
  11   2  18       45.57       42.23      4.29 o 
   1   3  18      642.75      601.67      8.68 o 
   2   3  18      130.62      153.10      3.90 o 
   3   3  18     1144.77     1077.22     12.29 o 
   4   3  18     1355.75     1329.78     22.77 o 
   5   3  18      193.14      194.98      5.33 o 
   6   3  18       49.94       39.50      3.17 o 
   7   3  18        4.68        4.44      2.44 o 
   8   3  18       35.08       30.80      3.44 o 
   9   3  18       56.29       59.33      4.42 o 
  10   3  18       84.99       93.86      5.43 o 
  11   3  18      158.86      179.61      6.97 o 
   0   4  18      291.33      301.16      7.40 o 
   1   4  18       16.07       22.14      2.14 o 
   2   4  18       43.58       41.90      2.39 o 
   3   4  18      289.45      278.18      5.59 o 
   4   4  18      687.54      662.54      9.13 o 
   5   4  18       59.40       60.59      3.86 o 
   6   4  18       66.45       80.46      4.48 o 
   7   4  18       59.80       66.65      4.30 o 
   8   4  18      411.74      388.60     10.25 o 
   9   4  18       41.50       46.54      4.17 o 
  10   4  18      141.30      139.32      6.30 o 
  11   4  18        0.59       -6.52      8.72 o 
   1   5  18      711.58      750.00      9.57 o 
   2   5  18     2251.11     2180.60     15.89 o 
   3   5  18       49.33       46.44      3.25 o 
   4   5  18        2.89        1.68      2.09 o 
   5   5  18        3.48        2.36      2.31 o 
   6   5  18       33.65       36.09      3.51 o 
   7   5  18       77.73       69.38      4.52 o 
   8   5  18       24.66       18.94      3.37 o 
   9   5  18      261.73      279.23      8.81 o 
  10   5  18        1.15       -4.21      8.90 o 
   0   6  18        1.67        3.52      2.58 o 
   1   6  18       99.50       93.47      3.77 o 
   2   6  18      187.18      172.70      5.62 o 
   3   6  18      236.36      218.37      6.31 o 
   4   6  18       22.54       22.01      3.09 o 
   5   6  18        3.55        3.41      2.56 o 
   6   6  18       34.20       25.33      4.07 o 
   7   6  18       50.32       49.32      5.03 o 
   8   6  18      295.57      322.38      9.33 o 
   9   6  18       79.98       78.47     10.16 o 
   1   7  18        1.91       -1.59      2.10 o 
   2   7  18      106.73      128.02      5.35 o 
   3   7  18       17.97       15.21      3.15 o 
   4   7  18      181.93      190.21      6.87 o 
   5   7  18       41.20       41.97      4.28 o 
   6   7  18       11.68        9.76      3.72 o 
   7   7  18        1.44        3.57      3.75 o 
   8   7  18        0.80       -1.76      6.04 o 
   0   8  18       23.16       21.27      5.29 o 
   1   8  18        2.29       -0.36      2.57 o 
   2   8  18       17.41       30.10      3.85 o 
   3   8  18        5.74        0.67      3.51 o 
   4   8  18        9.92       12.68      3.62 o 
   5   8  18        4.63        4.29      3.18 o 
   6   8  18      170.43      205.32     11.12 o 
   1   9  18       43.02       30.89      4.43 o 
   2   9  18      356.55      395.83     11.48 o 
   3   9  18      133.77      176.09     18.86 o 
   1   1  19      363.41      368.71      9.24 o 
   2   1  19        5.70        3.06      1.66 o 
   3   1  19       42.98       35.66      2.73 o 
   4   1  19        0.62       -1.63      1.63 o 
   5   1  19       13.76       11.90      2.26 o 
   6   1  19      202.89      204.71      5.61 o 
   7   1  19       99.71       99.89      4.47 o 
   8   1  19       74.56       67.22      3.97 o 
   9   1  19       55.71       54.19      3.95 o 
  10   1  19       22.18       17.95      3.12 o 
  11   1  19        3.34        1.90      2.89 o 
  12   1  19      142.76      168.61     18.33 o 
   0   2  19        9.11        9.63      2.29 o 
   1   2  19        5.07        4.79      1.57 o 
   2   2  19       45.16       37.19      2.71 o 
   3   2  19       83.13       75.65      3.53 o 
   4   2  19       75.13       66.87      3.54 o 
   5   2  19       86.86       87.99      4.02 o 
   6   2  19       11.89        7.16      2.24 o 
   7   2  19        1.23        0.35      2.11 o 
   8   2  19       33.70       32.55      3.30 o 
   9   2  19      117.84      132.23      5.30 o 
  10   2  19        0.10        0.35      2.83 o 
  11   2  19       82.38      103.24      7.86 o 
   1   3  19      255.32      228.99      4.97 o 
   2   3  19       31.23       27.60      2.27 o 
   3   3  19     1196.82     1166.05     16.23 o 
   4   3  19      309.23      330.85      6.66 o 
   5   3  19      422.15      383.84      7.69 o 
   6   3  19        2.96        1.50      2.12 o 
   7   3  19       21.45       15.51      2.89 o 
   8   3  19       44.53       46.39      3.96 o 
   9   3  19       76.08       84.31      5.08 o 
  10   3  19        6.55        3.10      2.96 o 
  11   3  19       24.80       25.62     10.91 o 
   0   4  19     1386.32     1331.34     27.98 o 
   1   4  19      600.90      619.24      8.50 o 
   2   4  19      520.32      516.93      7.00 o 
   3   4  19      343.26      349.16      6.35 o 
   4   4  19      214.17      226.68      6.25 o 
   5   4  19      125.95      123.02      5.05 o 
   6   4  19      109.46      108.16      5.07 o 
   7   4  19      394.76      395.62      8.72 o 
   8   4  19      124.69      125.02      5.65 o 
   9   4  19        5.11       -0.39      2.80 o 
  10   4  19       20.33       19.46      4.44 o 
  11   4  19        5.09        9.37      9.96 o 
   1   5  19        6.12        5.35      2.14 o 
   2   5  19      466.29      487.88      8.68 o 
   3   5  19       30.09       33.25      3.05 o 
   4   5  19      381.21      376.31      8.95 o 
   5   5  19        1.79        1.07      2.42 o 
   6   5  19        5.89        7.22      2.77 o 
   7   5  19       29.74       35.30      3.78 o 
   8   5  19        0.43       -1.21      2.81 o 
   9   5  19        2.31       -0.63      3.30 o 
  10   5  19       26.09       25.44     11.27 o 
   0   6  19      468.71      403.25     10.94 o 
   1   6  19      254.28      248.54      5.55 o 
   2   6  19      272.34      272.91      7.62 o 
   3   6  19        0.83       -2.56      2.56 o 
   4   6  19       11.90       12.15      2.87 o 
   5   6  19        7.34        1.55      2.90 o 
   6   6  19       35.57       43.65      4.80 o 
   7   6  19       10.94       11.56      3.83 o 
   8   6  19       98.67       99.33      6.23 o 
   9   6  19       14.00       11.62      9.49 o 
   1   7  19        3.68        1.65      2.41 o 
   2   7  19       21.40       23.86      3.64 o 
   3   7  19       69.67       60.67      4.73 o 
   4   7  19        2.88        1.81      3.27 o 
   5   7  19      137.12      153.90      6.62 o 
   6   7  19      197.89      255.95      9.31 o 
   7   7  19      196.79      210.38     14.09 o 
   0   8  19      273.50      265.00     11.85 o 
   1   8  19      168.72      170.14      6.09 o 
   2   8  19       75.97       71.16      5.88 o 
   3   8  19       71.64       93.90      6.49 o 
   4   8  19       84.97       94.94      6.91 o 
   5   8  19       55.15       59.53      7.31 o 
   6   8  19        0.38       -5.55      6.55 o 
   1   9  19       51.21       66.93      6.84 o 
   2   9  19        0.26       -5.28      8.72 o 
   0   0  20      793.63      694.85     28.89 o 
   1   0  20       69.89       57.41      4.41 o 
   2   0  20      504.07      519.07     16.08 o 
   3   0  20      143.92      116.52      5.88 o 
   4   0  20     1425.35     1453.92     47.50 o 
   5   0  20      763.17      731.46     14.00 o 
   6   0  20      246.96      280.54      9.32 o 
   7   0  20      414.71      405.88     14.85 o 
   8   0  20      516.59      476.88     12.58 o 
   9   0  20       49.74       45.92      5.43 o 
  10   0  20        0.60       -0.47      3.75 o 
  11   0  20      153.14      185.87     18.98 o 
   1   1  20       91.36       96.44      3.78 o 
   2   1  20      955.09      883.03     23.13 o 
   3   1  20      638.60      617.86      8.60 o 
   4   1  20      112.09      130.96      4.51 o 
   5   1  20       51.09       50.75      3.42 o 
   6   1  20       30.97       36.06      3.19 o 
   7   1  20      144.79      150.67      5.26 o 
   8   1  20        1.02       -0.41      2.22 o 
   9   1  20       24.17       30.00      3.42 o 
  10   1  20       78.80       94.77      5.12 o 
  11   1  20        0.14        5.23      6.14 o 
   0   2  20      267.71      227.86      7.81 o 
   1   2  20       15.51       11.92      2.09 o 
   2   2  20      214.45      203.11      5.12 o 
   3   2  20       53.00       78.56      3.75 o 
   4   2  20      584.77      536.30     10.27 o 
   5   2  20       15.22       17.19      2.60 o 
   6   2  20        7.14        3.72      2.15 o 
   7   2  20      483.26      490.52     10.07 o 
   8   2  20       16.86       15.96      2.83 o 
   9   2  20       14.70       10.54      2.86 o 
  10   2  20       76.84       81.49      5.28 o 
   1   3  20       12.94       17.30      2.35 o 
   2   3  20      284.31      262.02      5.13 o 
   3   3  20      101.61       95.76      4.08 o 
   4   3  20      336.60      316.63      6.73 o 
   5   3  20     1312.93     1285.30     20.49 o 
   6   3  20      289.00      266.68      7.06 o 
   7   3  20        2.24       -1.26      2.35 o 
   8   3  20       65.50       56.98      4.34 o 
   9   3  20       22.87       22.94      3.55 o 
  10   3  20        0.03        1.48      3.05 o 
   0   4  20      123.72       99.03      5.75 o 
   1   4  20       12.70       12.42      2.05 o 
   2   4  20        9.23        8.03      2.13 o 
   3   4  20      362.28      327.64      8.15 o 
   4   4  20       78.82       81.03      4.32 o 
   5   4  20       51.52       45.75      3.74 o 
   6   4  20        7.82        4.70      2.64 o 
   7   4  20        0.28        1.14      2.65 o 
   8   4  20       79.78      102.48      5.50 o 
   9   4  20      124.10      145.09      6.29 o 
  10   4  20        6.82        8.01      9.07 o 
   1   5  20        6.54        9.65      2.42 o 
   2   5  20       18.50       13.31      2.71 o 
   3   5  20      733.45      720.76     12.24 o 
   4   5  20       89.66       89.46      4.69 o 
   5   5  20        0.26       -1.93      2.36 o 
   6   5  20      291.84      286.02      7.69 o 
   7   5  20       11.44        7.85      3.03 o 
   8   5  20       15.38       16.16      3.52 o 
   9   5  20        1.39        0.95      5.95 o 
   0   6  20       86.94       79.11      7.94 o 
   1   6  20      601.14      595.85     11.89 o 
   2   6  20      158.50      165.46      6.35 o 
   3   6  20      107.20      105.78      5.58 o 
   4   6  20       73.24       83.93      5.29 o 
   5   6  20       13.32       13.20      3.38 o 
   6   6  20       52.55       45.10      4.96 o 
   7   6  20      127.69      135.03      7.45 o 
   8   6  20      102.13      111.26     16.19 o 
   1   7  20       53.39       64.27      4.25 o 
   2   7  20        2.31        0.50      2.97 o 
   3   7  20       55.69       72.92      5.21 o 
   4   7  20       91.47      112.32      6.79 o 
   5   7  20        0.90        2.15      3.54 o 
   6   7  20       12.68       14.03      5.89 o 
   7   7  20      131.56      122.59     16.78 o 
   0   8  20       18.19       17.49      5.25 o 
   1   8  20       52.19       49.70      5.28 o 
   2   8  20      347.08      393.56     11.24 o 
   3   8  20       21.92       22.70      5.26 o 
   4   8  20        3.69        7.46      5.32 o 
   5   8  20        0.89       -2.16      6.25 o 
   1   1  21      740.19      674.38      9.42 o 
   2   1  21      323.61      324.02      7.21 o 
   3   1  21       26.12       36.07      2.93 o 
   4   1  21      405.89      373.98      7.20 o 
   5   1  21      153.93      161.20      6.18 o 
   6   1  21       17.83       17.42      2.78 o 
   7   1  21      123.06      127.35      5.03 o 
   8   1  21       93.09       91.02      4.80 o 
   9   1  21      218.76      203.05      6.50 o 
  10   1  21      197.91      203.70      6.78 o 
  11   1  21       78.35       96.26     15.84 o 
   0   2  21      430.77      455.23     12.56 o 
   1   2  21      179.65      184.00      5.34 o 
   2   2  21       44.21       42.18      2.96 o 
   3   2  21        5.52        5.47      2.04 o 
   4   2  21      127.23      135.08      4.73 o 
   5   2  21      535.70      526.12      9.67 o 
   6   2  21      771.92      799.13     11.03 o 
   7   2  21      221.37      215.50      6.30 o 
   8   2  21      264.40      288.70      7.36 o 
   9   2  21        9.03        4.90      3.01 o 
  10   2  21      266.87      280.26      9.95 o 
   1   3  21      154.65      137.85      4.57 o 
   2   3  21      148.73      142.20      4.70 o 
   3   3  21       20.59       10.54      2.30 o 
   4   3  21       14.73        8.28      2.33 o 
   5   3  21       80.19       99.03      4.53 o 
   6   3  21       23.20       21.13      3.22 o 
   7   3  21       37.98       45.78      3.97 o 
   8   3  21       34.87       34.06      3.88 o 
   9   3  21       70.25       75.48      5.16 o 
  10   3  21        6.80        6.58      8.66 o 
   0   4  21      569.25      565.29     13.90 o 
   1   4  21       73.96       65.57      3.45 o 
   2   4  21       10.13        5.95      2.21 o 
   3   4  21       15.94       17.76      3.13 o 
   4   4  21       11.46       10.86      2.74 o 
   5   4  21       48.51       50.39      4.02 o 
   6   4  21        3.84        3.27      2.69 o 
   7   4  21      134.66      136.14      5.88 o 
   8   4  21      138.99      135.66      6.14 o 
   9   4  21       81.87       94.22      8.74 o 
   1   5  21       60.80       77.78      4.73 o 
   2   5  21      907.84      929.00     17.66 o 
   3   5  21      179.69      164.53      6.27 o 
   4   5  21       87.83       93.98      4.91 o 
   5   5  21        0.20        0.51      2.68 o 
   6   5  21        6.19        8.69      3.00 o 
   7   5  21       54.60       49.91      4.46 o 
   8   5  21        1.62       -3.55      3.55 o 
   9   5  21       97.30      119.62     16.84 o 
   0   6  21      220.82      220.25      8.79 o 
   1   6  21      148.35      157.40      5.90 o 
   2   6  21       46.39       56.70      4.52 o 
   3   6  21      123.78      115.42      5.89 o 
   4   6  21      140.38      145.95      7.02 o 
   5   6  21      528.78      579.27     14.39 o 
   6   6  21      478.91      525.35     17.55 o 
   7   6  21      336.26      351.76     14.05 o 
   1   7  21        2.04       -1.57      2.83 o 
   2   7  21      138.65      147.38      6.59 o 
   3   7  21      122.48      161.06      6.89 o 
   4   7  21       96.64      114.35      7.07 o 
   5   7  21        3.84        3.59      4.82 o 
   6   7  21      345.33      419.43     26.21 o 
   0   8  21       82.25       96.85     20.08 o 
   1   8  21        2.26        1.54      4.96 o 
   2   8  21       41.87       39.12      8.17 o 
   3   8  21      130.41      153.12     18.44 o 
   4   8  21        2.20       -1.68      6.28 o 
   0   0  22     1135.57      924.85     31.43 o 
   1   0  22      102.30      112.36      5.84 o 
   2   0  22      369.63      399.54     14.74 o 
   3   0  22      472.36      458.49     14.24 o 
   4   0  22      771.15      783.75     14.78 o 
   5   0  22        5.49       -0.49      2.95 o 
   6   0  22       61.39       57.81      5.52 o 
   7   0  22        2.34        0.46      3.35 o 
   8   0  22       57.40       50.38      5.65 o 
   9   0  22     1711.94     1791.14     50.76 o 
  10   0  22       83.12       81.55     14.23 o 
   1   1  22        4.89        5.24      2.12 o 
   2   1  22      127.53      116.18      4.34 o 
   3   1  22       16.60       12.39      2.35 o 
   4   1  22       20.07       16.95      2.64 o 
   5   1  22      184.45      176.05      5.52 o 
   6   1  22      226.79      216.35      7.30 o 
   7   1  22        2.32       -0.63      2.35 o 
   8   1  22       52.52       45.75      3.90 o 
   9   1  22       61.67       60.29      4.40 o 
  10   1  22        3.79        6.62      5.98 o 
   0   2  22       71.97       70.97      5.99 o 
   1   2  22      336.75      300.22      7.58 o 
   2   2  22       25.52       19.64      2.73 o 
   3   2  22        6.24        7.42      2.35 o 
   4   2  22      194.15      195.56      5.67 o 
   5   2  22      410.98      398.28      7.91 o 
   6   2  22      153.07      152.82      5.49 o 
   7   2  22        6.06        4.24      2.54 o 
   8   2  22        0.68       -0.40      2.58 o 
   9   2  22      115.23      130.25      6.28 o 
   1   3  22       57.69       54.57      3.98 o 
   2   3  22        2.56        1.41      2.23 o 
   3   3  22      170.21      168.02      5.28 o 
   4   3  22      143.26      126.32      4.88 o 
   5   3  22       81.15       96.79      5.03 o 
   6   3  22       94.80      103.31      5.33 o 
   7   3  22      120.01      121.40      5.79 o 
   8   3  22      107.68      107.31      5.74 o 
   9   3  22       18.32       13.22      4.57 o 
   0   4  22     1295.27     1240.87     43.10 o 
   1   4  22       27.91       27.05      3.06 o 
   2   4  22       66.51       70.28      4.19 o 
   3   4  22       16.61       18.94      3.26 o 
   4   4  22      170.61      155.72      5.80 o 
   5   4  22      217.95      226.60      6.98 o 
   6   4  22      165.78      166.32      6.29 o 
   7   4  22       68.58       67.02      4.76 o 
   8   4  22        1.17        1.88      3.09 o 
   9   4  22        5.68        5.52      9.19 o 
   1   5  22      122.93      141.94      6.03 o 
   2   5  22        0.25       -1.05      2.71 o 
   3   5  22        1.40        1.05      3.06 o 
   4   5  22        0.89        0.50      2.90 o 
   5   5  22        0.05       -0.77      2.76 o 
   6   5  22       36.19       32.75      3.95 o 
   7   5  22        4.54        7.42      3.34 o 
   8   5  22      110.37      133.08     10.11 o 
   0   6  22      333.87      348.33     10.95 o 
   1   6  22        1.01        0.57      2.71 o 
   2   6  22      217.81      183.75      7.63 o 
   3   6  22      124.07      103.47      5.89 o 
   4   6  22       27.27       35.13      4.76 o 
   5   6  22      168.10      167.70      7.84 o 
   6   6  22        6.40        3.27      4.52 o 
   7   6  22       79.56      106.46     15.78 o 
   1   7  22       46.57       47.99      4.36 o 
   2   7  22        6.85       11.68      3.90 o 
   3   7  22       29.88       36.31      4.55 o 
   4   7  22      510.47      551.53     17.00 o 
   5   7  22      431.74      554.37     36.39 o 
   0   8  22        3.01        7.89      9.61 o 
   1   8  22       96.58       79.29     14.12 o 
   1   1  23       25.93       37.31      3.88 o 
   2   1  23     1339.44     1245.99     14.51 o 
   3   1  23        0.07       -0.68      2.03 o 
   4   1  23       33.83       26.46      2.95 o 
   5   1  23      612.34      601.55     12.32 o 
   6   1  23       55.88       59.78      4.07 o 
   7   1  23       62.98       73.23      4.50 o 
   8   1  23      104.43      111.17      5.39 o 
   9   1  23        1.30        1.86      2.92 o 
  10   1  23      119.26      133.62     16.55 o 
   0   2  23      196.32      156.59     15.63 o 
   1   2  23        0.12       -2.24      2.24 o 
   2   2  23       52.31       44.07      3.60 o 
   3   2  23       11.69        4.97      2.31 o 
   4   2  23       37.75       39.60      3.41 o 
   5   2  23       13.60       19.64      2.96 o 
   6   2  23       76.74       72.87      4.37 o 
   7   2  23        0.59        0.77      2.55 o 
   8   2  23       88.25      102.49      5.33 o 
   9   2  23        3.33        2.76      6.12 o 
   1   3  23      231.18      207.21      6.64 o 
   2   3  23        0.01        0.29      2.26 o 
   3   3  23       96.38      109.00      5.00 o 
   4   3  23        1.77        0.62      2.32 o 
   5   3  23      101.01       94.27      5.12 o 
   6   3  23        0.31        0.16      2.70 o 
   7   3  23      118.63      122.65      6.01 o 
   8   3  23        8.85        7.34      3.25 o 
   0   4  23       96.35       87.43      7.09 o 
   1   4  23       25.21       19.07      3.23 o 
   2   4  23       40.31       33.73      4.17 o 
   3   4  23      277.51      274.17      7.92 o 
   4   4  23       82.54       77.07      5.17 o 
   5   4  23        1.90        0.99      2.74 o 
   6   4  23       68.65       65.20      4.76 o 
   7   4  23       29.19       25.68      3.79 o 
   8   4  23        3.73        1.33      5.02 o 
   1   5  23       56.91       46.65      4.32 o 
   2   5  23       76.75       72.89      5.46 o 
   3   5  23        3.71        3.12      3.21 o 
   4   5  23      165.11      157.69      7.31 o 
   5   5  23       45.95       51.16      4.68 o 
   6   5  23       16.31       14.82      3.49 o 
   7   5  23      106.25      129.63     10.20 o 
   0   6  23      119.54      165.89      9.57 o 
   1   6  23       39.77       32.56      3.82 o 
   2   6  23      245.61      235.10      8.65 o 
   3   6  23      129.99      143.37      7.21 o 
   4   6  23      285.43      287.13      9.74 o 
   5   6  23       49.37       51.77      5.44 o 
   1   7  23       22.05       30.56      4.07 o 
   2   7  23      238.78      266.34      9.61 o 
   3   7  23      822.98      836.71     25.42 o 
   4   7  23       20.91       32.38      7.95 o 
   0   0  24      463.12      440.01     23.43 o 
   1   0  24      220.70      181.29     11.20 o 
   2   0  24        2.62       -2.07      3.31 o 
   3   0  24      266.46      232.02      8.68 o 
   4   0  24       24.18       33.38      4.55 o 
   5   0  24        4.20        0.76      3.35 o 
   6   0  24     1159.35     1259.64     23.45 o 
   7   0  24       24.79       33.89      5.24 o 
   8   0  24      684.67      773.74     21.71 o 
   9   0  24       24.70       35.05     11.27 o 
   1   1  24      188.28      183.75      7.91 o 
   2   1  24        1.28        4.65      2.70 o 
   3   1  24      478.12      460.23      9.54 o 
   4   1  24      728.49      741.65     13.71 o 
   5   1  24       11.18        8.05      2.66 o 
   6   1  24       84.19       94.59      4.91 o 
   7   1  24        8.46        6.49      2.85 o 
   8   1  24       28.74       32.93      3.85 o 
   9   1  24        3.23        6.64      8.42 o 
   0   2  24      107.02      115.91      9.35 o 
   1   2  24        3.57        7.46      3.01 o 
   2   2  24       51.34       59.02      4.40 o 
   3   2  24        8.51        4.98      2.50 o 
   4   2  24       76.92       79.46      4.40 o 
   5   2  24        0.67       -2.35      2.35 o 
   6   2  24      112.23      116.99      5.38 o 
   7   2  24       84.41       82.31      4.91 o 
   8   2  24       18.37       18.34      3.72 o 
   1   3  24      238.11      244.92      8.10 o 
   2   3  24       53.87       61.90      4.57 o 
   3   3  24       27.93       24.57      3.35 o 
   4   3  24       88.84       95.89      5.08 o 
   5   3  24        3.78       -0.07      2.74 o 
   6   3  24      138.84      155.55      6.38 o 
   7   3  24        0.74       -2.91      2.91 o 
   8   3  24        4.49        3.27      6.15 o 
   0   4  24      108.36      136.08     10.44 o 
   1   4  24        9.23       11.83      3.40 o 
   2   4  24       27.15       21.29      3.83 o 
   3   4  24        0.31       -1.02      2.82 o 
   4   4  24        2.54        1.78      3.05 o 
   5   4  24        0.10       -2.98      2.98 o 
   6   4  24        9.84        6.54      3.35 o 
   7   4  24       28.31       23.94      5.28 o 
   1   5  24        2.57        2.18      3.58 o 
   2   5  24      173.97      186.36      8.78 o 
   3   5  24      247.13      234.17      9.73 o 
   4   5  24        6.06        8.55      3.80 o 
   5   5  24       19.79       17.08      4.28 o 
   6   5  24       38.58       40.72      5.90 o 
   7   5  24       94.97      128.18     10.31 o 
   0   6  24        5.00        4.89      4.97 o 
   1   6  24        1.99        2.76      3.39 o 
   2   6  24      171.65      196.90      9.44 o 
   3   6  24      181.17      195.31      9.48 o 
   4   6  24       35.25       27.48      4.77 o 
   5   6  24        0.06        0.07      6.49 o 
   1   7  24        6.18        6.15      4.18 o 
   2   7  24      566.64      529.77     20.37 o 
   1   1  25        9.02       12.65      3.75 o 
   2   1  25       19.29       13.91      3.78 o 
   3   1  25        0.89        3.33      2.60 o 
   4   1  25       16.39       23.91      3.11 o 
   5   1  25        1.12        3.49      2.65 o 
   6   1  25        0.51       -2.53      2.53 o 
   7   1  25      437.13      470.51      9.67 o 
   8   1  25      188.02      217.20     14.06 o 
   0   2  25        7.40        3.61      4.70 o 
   1   2  25       42.80       40.74      4.89 o 
   2   2  25       10.76       11.38      3.36 o 
   3   2  25       18.19       13.98      3.07 o 
   4   2  25      924.45     1022.22     20.35 o 
   5   2  25       51.99       51.87      4.14 o 
   6   2  25      135.53      136.87      5.81 o 
   7   2  25       14.72       14.92      3.41 o 
   8   2  25       92.79       98.27     15.54 o 
   1   3  25        0.95       -0.75      2.84 o 
   2   3  25       45.33       51.21      4.47 o 
   3   3  25       29.53       30.77      3.98 o 
   4   3  25        0.80        0.15      2.98 o 
   5   3  25       29.16       35.85      4.04 o 
   6   3  25      138.97      149.90      6.53 o 
   7   3  25       59.79       67.84      5.61 o 
   0   4  25      319.21      347.07     22.89 o 
   1   4  25        4.97        2.11      3.62 o 
   2   4  25        0.51       -2.72      3.07 o 
   3   4  25        1.53       -0.24      3.34 o 
   4   4  25       46.20       38.98      4.44 o 
   5   4  25       11.53       13.91      3.74 o 
   6   4  25      137.71      127.43      6.90 o 
   7   4  25       26.95       14.12     11.03 o 
   1   5  25      188.02      209.57     10.90 o 
   2   5  25      149.24      166.49     10.33 o 
   3   5  25        7.03        8.94      4.31 o 
   4   5  25       69.76       71.26      6.10 o 
   5   5  25       20.61       20.35      5.87 o 
   6   5  25      498.76      539.11     29.95 o 
   0   6  25      170.01      190.80     11.15 o 
   1   6  25        1.21       -1.19      3.71 o 
   2   6  25       25.21       16.93      4.88 o 
   3   6  25      320.52      353.03     14.19 o 
   0   0  26       51.88       81.96     12.28 o 
   1   0  26      181.74      199.57     12.43 o 
   2   0  26      460.91      444.13     17.77 o 
   3   0  26      513.29      522.91     20.79 o 
   4   0  26      222.12      238.00     15.30 o 
   5   0  26      175.34      157.10     13.75 o 
   6   0  26      108.49      145.57     13.21 o 
   7   0  26      132.02      123.49      9.54 o 
   1   1  26        0.21       -0.16      3.25 o 
   2   1  26       19.64       17.87      4.24 o 
   3   1  26       21.68       25.18      3.79 o 
   4   1  26        5.62       10.56      3.15 o 
   5   1  26      170.20      164.78      6.12 o 
   6   1  26        0.02       -1.64      2.84 o 
   7   1  26       87.90       82.22      5.87 o 
   8   1  26       59.58       60.61     13.94 o 
   0   2  26      182.68      206.84     12.58 o 
   1   2  26      113.23      118.95      7.27 o 
   2   2  26       17.75       19.47      4.33 o 
   3   2  26        5.88        1.92      3.02 o 
   4   2  26        5.51        4.56      3.00 o 
   5   2  26       36.71       42.72      3.97 o 
   6   2  26       83.62       94.31      5.27 o 
   7   2  26        9.80        7.41      6.64 o 
   1   3  26        2.54        4.71      3.70 o 
   2   3  26       96.45      104.20      6.50 o 
   3   3  26       60.36       75.77      5.37 o 
   4   3  26        1.99        0.48      3.13 o 
   5   3  26        8.67        4.21      3.49 o 
   6   3  26      120.18      120.34      7.44 o 
   7   3  26       16.82       19.33     10.79 o 
   0   4  26       84.65      101.48     14.65 o 
   1   4  26        1.97       -0.06      6.02 o 
   2   4  26       30.27       27.30      5.05 o 
   3   4  26       26.65       22.62      4.41 o 
   4   4  26        2.67       11.39      4.01 o 
   5   4  26        1.97       -1.83      3.71 o 
   6   4  26       38.76       51.36     12.63 o 
   1   5  26        1.73       -1.71      4.72 o 
   2   5  26       14.35       20.70      5.75 o 
   3   5  26        0.77        5.37      5.13 o 
   4   5  26       15.27       13.39      6.94 o 
   0   6  26      185.35      221.40     19.87 o 
   1   6  26        0.82       11.02     10.91 o 
   1   1  27      116.75      106.13      7.19 o 
   2   1  27       86.78       86.11      6.82 o 
   3   1  27       60.04       70.09      6.45 o 
   4   1  27        0.25        0.40      2.90 o 
   5   1  27       11.58        3.67      2.94 o 
   6   1  27       68.13       63.63      6.42 o 
   7   1  27       37.78       44.14      8.74 o 
   0   2  27       69.69       84.10      9.93 o 
   1   2  27       30.08       36.75      5.13 o 
   2   2  27       16.20       11.99      4.29 o 
   3   2  27       83.31       80.55      6.09 o 
   4   2  27        0.86       -2.57      3.18 o 
   5   2  27        6.08        7.71      3.69 o 
   6   2  27        0.67        0.11      4.46 o 
   1   3  27      112.86      102.36      7.40 o 
   2   3  27        8.54        5.39      4.12 o 
   3   3  27       16.67       26.00      5.17 o 
   4   3  27        0.09        0.45      4.13 o 
   5   3  27      101.04      116.02      8.25 o 
   0   4  27      132.82      147.56     17.08 o 
   1   4  27       29.44       49.79      8.42 o 
   2   4  27        3.84        3.99      4.13 o 
   3   4  27        0.52       -0.41      4.94 o 
   4   4  27       69.83       80.05      8.65 o 
   2   5  27      226.31      315.64     23.43 o 
   0   0  28      427.89      387.52     24.73 o 
   1   0  28       52.26       58.98      8.66 o 
   2   0  28      132.13      131.11     11.51 o 
   3   0  28       39.91       41.53      7.95 o 
   4   0  28      555.71      592.43     32.06 o 
   5   0  28       79.51       93.40     12.57 o 
   6   0  28      623.92      712.59     70.37 o 
   1   1  28       14.32       17.01      4.63 o 
   2   1  28        5.17        5.63      4.12 o 
   3   1  28      367.53      392.91     12.70 o 
   4   1  28      477.36      477.24     16.27 o 
   5   1  28       75.46       84.16      7.46 o 
   0   2  28      241.78      255.01     14.61 o 
   1   2  28       28.63       31.62      5.31 o 
   2   2  28       55.07       98.55      7.41 o 
   3   2  28       10.92       21.46      5.00 o 
   4   2  28        9.36       -0.99      4.79 o 
   5   2  28       57.55       68.50      6.90 o 
   1   3  28       20.00       30.79      5.35 o 
   2   3  28      261.11      312.74     15.99 o 
   3   3  28        0.01        2.31      8.42 o 
   4   3  28        2.15        6.50     12.87 o 
   3   4  28        1.17       -3.52     20.11 o 
   1   1  29        0.53        4.91      5.82 o 
   2   1  29       21.58       22.60      7.31 o 
   3   1  29       11.87        9.79      9.19 o 
   0   2  29      560.87      626.65     31.37 o 
   1   2  29       29.99       35.29      8.14 o 
   2   2  29       54.48       59.13      9.93 o 
   3   2  29       16.82       23.49     10.62 o 
   4   2  29        0.01       -9.37      9.37 o 
   1   3  29       13.25       33.16      7.92 o 
                                                 
